# Supplementary material for: 4,4′,5,5′-Tetra­phenyl-3,3′-[methyl­idene­bis(sulfanedi­yl)]bis­(4H-1,2,4-triazole)
Source: Acta Crystallogr Sect E Struct Rep Online. 2010 Oct 20;66(Pt 11):o2814. doi: 10.1107/S1600536810040729 (PMC3009284; doi:10.1107/S1600536810040729)
Supplement: Supplementary file 2 [file e-66-o2814-Isup2.hkl]

# 
# h,k,l, Fc-squared, Fo-squared, sigma(Fo-squared) and status flag 
# 
data_I
_shelx_title ' R100909F1 in Pbcn' 
_shelx_refln_list_code          4 
_shelx_F_calc_maximum      154.61 
_exptl_crystal_F_000      1080.00 
_reflns_d_resolution_high  0.8403 
 
loop_ 
 _symmetry_equiv_pos_as_xyz 
 'x, y, z' 
 '-x+1/2, -y+1/2, z+1/2' 
 '-x, y, -z+1/2' 
 'x+1/2, -y+1/2, -z' 
 '-x, -y, -z' 
 'x-1/2, y-1/2, -z-1/2' 
 'x, -y, z-1/2' 
 '-x-1/2, y-1/2, z' 
 
_cell_length_a    30.4490 
_cell_length_b     8.2759 
_cell_length_c     9.7353 
_cell_angle_alpha  90.000 
_cell_angle_beta   90.000 
_cell_angle_gamma  90.000 
 
_shelx_F_squared_multiplier     1.000 
 
loop_ 
 _refln_index_h 
 _refln_index_k 
 _refln_index_l 
 _refln_F_squared_calc 
 _refln_F_squared_meas 
 _refln_F_squared_sigma 
 _refln_observed_status 
   2   0   0     4005.68       95.93      8.90 o 
   4   0   0      872.66      884.03     19.21 o 
   8   0   0    13559.64    14449.78    318.10 o 
  10   0   0    14336.37    15587.45    207.63 o 
  12   0   0     3757.99     3547.34     91.52 o 
  14   0   0     2737.59     2902.96     77.15 o 
  16   0   0     4166.27     4477.81    120.64 o 
  18   0   0      457.22      519.45     16.67 o 
  20   0   0     4515.75     4664.53    263.28 o 
  22   0   0      340.27      311.96     18.93 o 
  24   0   0     4345.61     4528.02    175.91 o 
  26   0   0      931.15      878.26     41.93 o 
  28   0   0     2234.79     2452.89    101.04 o 
  30   0   0      107.75       96.22     15.04 o 
  32   0   0      169.24      228.35     23.28 o 
  34   0   0      547.41      609.50     33.89 o 
  36   0   0     2263.97     2535.08    337.72 o 
   1   1   0      263.86      238.95      7.82 o 
   3   1   0     5729.38     5800.05     57.62 o 
   5   1   0        1.05        1.38      1.26 o 
   7   1   0    15750.00    18108.09    190.45 o 
   9   1   0    15848.40    17731.15    189.86 o 
  11   1   0        0.51        1.11      1.01 o 
  13   1   0       66.11       59.60      2.82 o 
  15   1   0      132.49      153.90      7.15 o 
  17   1   0       49.57       52.90      3.72 o 
  19   1   0      122.63      134.57      5.82 o 
  21   1   0      916.12      921.58     26.20 o 
  23   1   0       54.60       55.22      5.79 o 
  25   1   0      288.88      346.55     24.10 o 
  27   1   0      206.42      227.43     13.98 o 
  29   1   0      486.99      509.03     12.74 o 
  31   1   0      742.09      822.57     24.69 o 
  33   1   0       66.69       76.47      9.96 o 
  35   1   0       25.78       22.88      5.00 o 
   2   2   0    12466.01    13652.62    154.27 o 
   4   2   0    16591.29    19711.48    222.12 o 
   6   2   0    14672.51    16283.75    171.45 o 
   8   2   0     4168.76     3683.75     36.27 o 
  10   2   0    10846.46    11047.93    140.51 o 
  12   2   0     1876.13     1879.51     25.48 o 
  14   2   0     1772.44     1959.79     43.79 o 
  16   2   0      782.53      743.35     16.49 o 
  18   2   0     1397.02     1436.51     30.73 o 
  20   2   0     1028.58     1046.27     29.11 o 
  22   2   0       39.69       48.37      6.01 o 
  24   2   0      106.30       83.84      8.56 o 
  26   2   0     4431.55     4580.03    162.60 o 
  28   2   0      198.46      180.96     20.40 o 
  30   2   0      690.53      678.32     19.98 o 
  32   2   0       59.61       63.36      8.06 o 
  34   2   0     1096.39     1329.54     57.23 o 
   1   3   0     2295.10     1966.44     44.36 o 
   3   3   0     3518.32     3228.08     54.48 o 
   5   3   0     4510.19     3973.77     53.45 o 
   7   3   0     2220.79     2173.15     39.72 o 
   9   3   0    15425.84    16193.56    375.99 o 
  11   3   0       67.25       90.91      8.45 o 
  13   3   0      438.33      431.59     12.64 o 
  15   3   0     1903.48     2062.78     47.53 o 
  17   3   0      599.79      673.62     17.38 o 
  19   3   0      598.27      537.66     22.65 o 
  21   3   0      913.27      866.66     24.19 o 
  23   3   0     1516.43     1518.97     55.98 o 
  25   3   0      914.07      961.44     28.45 o 
  27   3   0     1406.47     1405.72     37.20 o 
  29   3   0     3323.45     3476.04    172.05 o 
  31   3   0     2382.14     2703.92    135.33 o 
  33   3   0      712.88      824.75     36.11 o 
   0   4   0     7186.34     7189.91    205.48 o 
   2   4   0        0.86        3.18      1.23 o 
   4   4   0     1694.21     1801.66     30.12 o 
   6   4   0     4582.94     4369.23     79.14 o 
   8   4   0      668.14      731.03     12.83 o 
  10   4   0     1766.04     1671.96     43.84 o 
  12   4   0     1618.41     1575.92     49.08 o 
  14   4   0      213.29      241.46     22.61 o 
  16   4   0     5048.10     5282.35    228.79 o 
  18   4   0     1754.32     1761.56     59.75 o 
  20   4   0      276.44      248.06     15.20 o 
  22   4   0     2007.35     2049.79     96.90 o 
  24   4   0      491.59      501.74     18.97 o 
  26   4   0     1211.23     1207.56     58.71 o 
  28   4   0        0.53        3.50      3.63 o 
  30   4   0       56.08       77.99     11.38 o 
  32   4   0        4.21        6.34      3.28 o 
   1   5   0     1595.43     1522.65     33.00 o 
   3   5   0     8392.15     8188.86    189.61 o 
   5   5   0     1966.19     1791.23     46.79 o 
   7   5   0       49.45       59.24      4.70 o 
   9   5   0      152.88      152.48     11.34 o 
  11   5   0     1395.13     1507.26     54.16 o 
  13   5   0      456.33      381.74     31.28 o 
  15   5   0      389.74      395.18     16.58 o 
  17   5   0        0.40        8.90      4.77 o 
  19   5   0      169.73      178.39     20.61 o 
  21   5   0     1361.49     1379.28     57.57 o 
  23   5   0     2183.40     2418.30     73.00 o 
  25   5   0        3.41        3.18      3.52 o 
  27   5   0      696.10      728.38     32.85 o 
  29   5   0      880.62      938.37     45.45 o 
  31   5   0     1011.87     1142.16     79.07 o 
   0   6   0     1144.34     1175.55     68.80 o 
   2   6   0      707.01      741.97     22.24 o 
   4   6   0     1061.85     1000.71     26.62 o 
   6   6   0     4973.69     4782.46    188.17 o 
   8   6   0      498.82      489.50     23.09 o 
  10   6   0      215.87      232.35      9.62 o 
  12   6   0      221.13      214.12     11.47 o 
  14   6   0      458.48      472.75     48.82 o 
  16   6   0      904.13      908.81     38.96 o 
  18   6   0      225.54      221.92     38.07 o 
  20   6   0      748.65      707.93     34.95 o 
  22   6   0     1679.44     1707.11     85.51 o 
  24   6   0      412.08      383.77     21.42 o 
  26   6   0       66.50       84.18     13.58 o 
  28   6   0      125.06      150.06     19.19 o 
   1   7   0       20.26       14.88      3.94 o 
   3   7   0     3692.68     4069.80    227.57 o 
   5   7   0      730.45      687.95     28.59 o 
   7   7   0      458.42      471.23     19.14 o 
   9   7   0     1345.36     1221.29    261.83 o 
  11   7   0      455.83      463.70     27.54 o 
  13   7   0     2729.15     3010.83    114.27 o 
  15   7   0      298.68      273.28     19.78 o 
  17   7   0      120.96      107.03     27.52 o 
  19   7   0        1.52        8.00      4.34 o 
  21   7   0      173.36      142.80     27.33 o 
  23   7   0      182.96      164.19     25.46 o 
  25   7   0        6.88       10.64      6.39 o 
   0   8   0       21.89       18.82      9.05 o 
   2   8   0       19.94       21.51      7.15 o 
   4   8   0     2366.18     2714.48    129.43 o 
   6   8   0     5593.74     1960.21   2207.18 o 
   8   8   0      778.92      765.47     37.48 o 
  10   8   0       94.32       98.37     20.30 o 
  12   8   0       45.13       64.86     13.70 o 
  14   8   0      211.20      194.01     28.20 o 
  16   8   0      347.16      339.05     17.01 o 
  18   8   0      295.56      268.90     30.65 o 
  20   8   0       39.82       33.76     11.38 o 
   1   9   0      507.05      509.33     26.22 o 
   3   9   0       26.67       27.78      6.08 o 
   5   9   0      529.65      519.37     26.22 o 
   7   9   0     1043.01     1132.76     52.77 o 
   9   9   0      586.41      598.86     34.03 o 
  11   9   0        4.96       10.68      4.24 o 
  13   9   0      212.88      155.06     21.52 o 
   1   1   1     5752.42     6109.14     50.58 o 
   2   1   1    20679.45    26939.19    358.13 o 
   3   1   1       43.54       30.49      1.06 o 
   4   1   1      515.82      447.46      3.34 o 
   5   1   1     8951.07     9192.66     60.06 o 
   6   1   1      323.90      319.24      4.79 o 
   7   1   1     5126.55     4898.95     57.39 o 
   8   1   1     1382.87     1254.52     14.28 o 
   9   1   1     1573.33     1429.14     15.38 o 
  10   1   1      764.94      687.92      5.05 o 
  11   1   1      359.71      292.53      3.57 o 
  12   1   1    11840.21    12482.91    139.16 o 
  13   1   1     1598.87     1782.57     25.38 o 
  14   1   1      466.40      434.52     12.83 o 
  15   1   1     1983.00     2192.95     24.20 o 
  16   1   1     2930.16     2809.72     38.64 o 
  17   1   1     2329.92     2540.55     37.08 o 
  18   1   1      860.24      770.28     13.22 o 
  19   1   1     1054.03     1136.73     17.90 o 
  20   1   1     2973.41     3071.28     57.01 o 
  21   1   1       85.52       71.60      6.78 o 
  22   1   1     2676.40     2754.66     60.88 o 
  23   1   1     1260.20     1407.50     25.80 o 
  24   1   1     2998.94     3030.10     68.71 o 
  25   1   1     1775.52     1745.27     46.10 o 
  26   1   1      919.60      906.41     21.82 o 
  27   1   1      102.31       83.48      6.31 o 
  28   1   1        3.18        4.08      1.51 o 
  29   1   1      204.65      189.28     15.60 o 
  30   1   1       58.05       56.22      4.45 o 
  31   1   1      209.11      240.38      7.11 o 
  32   1   1      669.03      711.49     18.38 o 
  33   1   1     1321.05     1488.45     34.20 o 
  34   1   1      267.79      294.21     11.59 o 
  35   1   1      702.65      844.50     36.28 o 
   0   2   1     1572.75     1415.00     32.64 o 
   1   2   1    17463.96    20875.54    163.72 o 
   2   2   1    13768.09    15755.18    129.13 o 
   3   2   1     5466.07     5170.26     49.42 o 
   4   2   1    15703.61    17726.31    124.36 o 
   5   2   1       32.50       36.93      1.71 o 
   6   2   1      137.74      147.30      3.29 o 
   7   2   1     1893.22     1735.33     17.64 o 
   8   2   1     7642.22     7578.50     50.65 o 
   9   2   1     3340.38     3259.26     31.83 o 
  10   2   1        1.43        3.11      0.73 o 
  11   2   1     1915.02     1889.77     22.47 o 
  12   2   1     5177.13     4891.63     71.71 o 
  13   2   1      188.36      151.96      8.73 o 
  14   2   1     3957.60     4023.53     62.99 o 
  15   2   1     2912.79     3121.87     36.60 o 
  16   2   1        3.41        6.68      2.75 o 
  17   2   1      589.80      506.29      9.42 o 
  18   2   1        2.76        6.05      3.03 o 
  19   2   1     1268.44     1369.68     26.84 o 
  20   2   1       46.68       50.02      4.95 o 
  21   2   1     1727.22     1726.87     29.13 o 
  22   2   1      348.12      342.65     10.08 o 
  23   2   1      191.06      195.00     11.76 o 
  24   2   1      835.32      849.83     21.35 o 
  25   2   1     1871.67     2052.56     53.06 o 
  26   2   1      401.85      448.77     15.27 o 
  27   2   1       35.89       38.25      4.32 o 
  28   2   1       58.69       46.30      6.07 o 
  29   2   1      211.53      211.02     13.48 o 
  30   2   1       87.73       75.05      8.90 o 
  31   2   1       96.65       79.01      9.89 o 
  32   2   1       23.85       26.41      4.45 o 
  33   2   1        0.36        5.95      2.45 o 
  34   2   1      233.59      212.87      9.98 o 
  35   2   1       78.03       83.81      7.70 o 
   1   3   1    13582.55    14442.53    145.61 o 
   2   3   1     1234.07     1229.22     25.88 o 
   3   3   1     1956.31     1998.22     25.44 o 
   4   3   1     1198.35     1158.30     12.06 o 
   5   3   1     1773.31     1830.85     20.29 o 
   6   3   1      366.59      408.52      3.98 o 
   7   3   1      416.05      434.44      5.22 o 
   8   3   1      141.14      162.72      2.57 o 
   9   3   1        5.29        5.78      1.71 o 
  10   3   1     2271.46     2256.32     32.68 o 
  11   3   1     2307.57     2384.25     41.57 o 
  12   3   1      426.45      377.02     14.73 o 
  13   3   1       67.01       98.08      6.76 o 
  14   3   1     1002.51     1007.37     21.74 o 
  15   3   1     2945.46     3160.64     85.00 o 
  16   3   1        5.25        1.76      1.86 o 
  17   3   1       85.44       76.64      4.68 o 
  18   3   1      247.57      281.97      6.22 o 
  19   3   1      903.96     1004.40     17.28 o 
  20   3   1     1652.50     1623.68     27.46 o 
  21   3   1     1514.52     1572.83     30.91 o 
  22   3   1      395.54      377.50      8.78 o 
  23   3   1        0.38        5.22      2.67 o 
  24   3   1     1358.61     1328.33     38.54 o 
  25   3   1      508.32      486.50     14.32 o 
  26   3   1      536.92      516.31      9.28 o 
  27   3   1        1.29        6.40      1.68 o 
  28   3   1      142.51      150.94     13.04 o 
  29   3   1       66.41       57.01      7.79 o 
  30   3   1       82.47       91.53      8.10 o 
  31   3   1        3.78        3.32      2.81 o 
  32   3   1      526.72      579.23     15.48 o 
  33   3   1      226.00      245.57     11.55 o 
  34   3   1       13.86       12.36      3.14 o 
   0   4   1      587.75      707.34     13.10 o 
   1   4   1        3.39        9.24      3.08 o 
   2   4   1     4882.38     4649.01     60.06 o 
   3   4   1      161.25      172.93      8.45 o 
   4   4   1     1851.57     1848.05     22.86 o 
   5   4   1     2055.93     2086.06     27.18 o 
   6   4   1       12.29        6.70      1.29 o 
   7   4   1     2427.36     2341.74     51.11 o 
   8   4   1     1205.18     1403.35     25.18 o 
   9   4   1     1187.89     1142.05     21.38 o 
  10   4   1      335.75      288.53     11.73 o 
  11   4   1     1455.63     1427.90     28.49 o 
  12   4   1     1534.22     1633.49     32.41 o 
  13   4   1      471.38      423.34     12.02 o 
  14   4   1      648.98      731.08     20.70 o 
  15   4   1     1404.24     1327.83     31.19 o 
  16   4   1      840.68      855.88     19.98 o 
  17   4   1     2739.92     2666.45     69.74 o 
  18   4   1      187.07      153.45     17.51 o 
  19   4   1     2597.63     2555.15     76.94 o 
  20   4   1       58.21       53.54      6.33 o 
  21   4   1     1064.50     1070.47     33.38 o 
  22   4   1      865.94      845.91     26.86 o 
  23   4   1      158.70      102.11     23.80 o 
  24   4   1      288.54      262.53     30.87 o 
  25   4   1       41.31       46.33      7.18 o 
  26   4   1      631.03      641.45     22.04 o 
  27   4   1     1652.97     1737.87     46.77 o 
  28   4   1      370.36      370.68     12.28 o 
  29   4   1        5.34        3.80      2.39 o 
  30   4   1      392.63      458.92     12.75 o 
  31   4   1       11.70       10.49      2.87 o 
  32   4   1      279.22      310.48     14.64 o 
   1   5   1     3207.55     3597.96     57.11 o 
   2   5   1      409.02      458.51     16.74 o 
   3   5   1      435.02      424.68     19.21 o 
   4   5   1      125.75      169.79     18.93 o 
   5   5   1     3450.06     3648.87     74.90 o 
   6   5   1        2.58        9.84      2.43 o 
   7   5   1      200.51      219.66     14.71 o 
   8   5   1     2136.13     2241.86     41.61 o 
   9   5   1      118.06      124.75      7.60 o 
  10   5   1       67.57       77.66      6.08 o 
  11   5   1      785.16      839.72     19.93 o 
  12   5   1      335.98      345.00     13.65 o 
  13   5   1        7.29        6.07      2.27 o 
  14   5   1        0.05        4.22      8.12 o 
  15   5   1     2501.32     2699.77     81.80 o 
  16   5   1     1131.66     1136.20     39.99 o 
  17   5   1      865.61      803.02     34.40 o 
  18   5   1      612.37      617.78     21.28 o 
  19   5   1       35.27       34.76      6.02 o 
  20   5   1       55.00       54.53     11.28 o 
  21   5   1     1427.84     1501.89     48.45 o 
  22   5   1      396.49      379.71     15.02 o 
  23   5   1       63.04       73.07      7.21 o 
  24   5   1       27.56       29.86      4.11 o 
  25   5   1      120.92      112.21     16.25 o 
  26   5   1      433.92      437.95     11.73 o 
  27   5   1      310.10      325.20     14.18 o 
  28   5   1      185.95      188.26     14.39 o 
  29   5   1       84.75       83.86      9.97 o 
  30   5   1       18.08       13.15      4.08 o 
  31   5   1      303.88      304.29     17.61 o 
   0   6   1       35.43       29.11      8.30 o 
   1   6   1      850.65      925.61     19.41 o 
   2   6   1      640.09      675.60     18.58 o 
   3   6   1       33.26       30.45      5.08 o 
   4   6   1      355.76      334.43     11.06 o 
   5   6   1      358.61      346.58     12.12 o 
   6   6   1      143.18      149.99      6.85 o 
   7   6   1     1168.60     1195.80     26.46 o 
   8   6   1      174.19      167.96     12.37 o 
   9   6   1      173.97      161.37     11.28 o 
  10   6   1     1532.85     1530.10     31.27 o 
  11   6   1       79.86       78.53      7.64 o 
  12   6   1      368.69      371.69     20.25 o 
  13   6   1        6.04        3.64      3.83 o 
  14   6   1      110.81      131.01     12.20 o 
  15   6   1      757.95      768.21     28.53 o 
  16   6   1      209.85      226.23     19.92 o 
  17   6   1      665.18      635.45     20.58 o 
  18   6   1        9.38       11.13      4.29 o 
  19   6   1     1755.05     1810.79     43.06 o 
  20   6   1       30.34       24.75      8.39 o 
  21   6   1      261.25      250.97     14.23 o 
  22   6   1       38.69       43.05      7.92 o 
  23   6   1       39.48       34.61      7.82 o 
  24   6   1       69.88       57.12      7.41 o 
  25   6   1       23.02       25.11      5.61 o 
  26   6   1      175.22      171.69     18.59 o 
  27   6   1      234.57      239.83     15.14 o 
  28   6   1      340.59      288.06     21.65 o 
   1   7   1      143.57      149.06     10.33 o 
   2   7   1       36.37       35.85      6.31 o 
   3   7   1      666.28      683.21     21.46 o 
   4   7   1      146.49      136.96     11.92 o 
   5   7   1      505.04      556.25     26.28 o 
   6   7   1      634.60      653.07     20.64 o 
   7   7   1      271.45      277.23     17.75 o 
   8   7   1      569.47      552.78     19.13 o 
   9   7   1       47.51       39.95      5.45 o 
  10   7   1      734.92      758.50     22.88 o 
  12   7   1      214.15      203.27     27.71 o 
  13   7   1        0.37        4.41      6.32 o 
  14   7   1      854.09      905.86     18.69 o 
  15   7   1        1.14        5.35      6.24 o 
  16   7   1      230.09      225.79     24.50 o 
  17   7   1       56.09       51.37     17.96 o 
  18   7   1     1927.44     2113.64     66.67 o 
  19   7   1        0.62        3.04      4.77 o 
  20   7   1       34.39       20.38      6.38 o 
  21   7   1       36.24       27.75      4.50 o 
  22   7   1      186.56      172.81     16.81 o 
  23   7   1      189.15      190.69     22.10 o 
  24   7   1      126.50      138.91     12.93 o 
  25   7   1      360.28      378.90     22.90 o 
   0   8   1       11.10       12.59      6.09 o 
   1   8   1      235.68      247.29     11.94 o 
   2   8   1      182.17      180.72     16.35 o 
   3   8   1       84.79       84.81      8.60 o 
   4   8   1       95.07       99.46     10.70 o 
   5   8   1        0.43        5.27      2.53 o 
   6   8   1       16.65        6.93      3.47 o 
   8   8   1       76.61       67.25     11.50 o 
   9   8   1        9.37       13.61      5.15 o 
  10   8   1      499.65      523.16     17.49 o 
  11   8   1      144.89      262.92     47.84 o 
  12   8   1      103.72      100.79     17.53 o 
  13   8   1       53.92       47.36     10.88 o 
  14   8   1       75.24       61.31      7.50 o 
  15   8   1       11.04       10.14      4.07 o 
  16   8   1        9.73       11.15      3.38 o 
  17   8   1       54.81       50.38      9.96 o 
  18   8   1       19.30       19.94      5.51 o 
  19   8   1      264.39      264.38     24.61 o 
  20   8   1       10.88       13.10      4.60 o 
   1   9   1      793.67      901.44     42.78 o 
   2   9   1        9.89        8.31      4.48 o 
   3   9   1      151.10      139.96     12.81 o 
   4   9   1        8.13       11.65      4.21 o 
   5   9   1        0.05        0.94      3.84 o 
   6   9   1       56.53       55.48     12.13 o 
   7   9   1      176.38      183.65     14.94 o 
   8   9   1      493.07      560.21     23.50 o 
   9   9   1       55.51       62.61     11.23 o 
  10   9   1       34.73       33.68      5.55 o 
  11   9   1       70.37       54.93      8.84 o 
  12   9   1      453.41      469.40     26.44 o 
  13   9   1        3.37        2.62      4.33 o 
  14   9   1       15.83       18.21      5.05 o 
   0   0   2      846.61      822.99     37.57 o 
   1   0   2    11052.57    12040.91    132.71 o 
   2   0   2    16618.36    20110.63    226.06 o 
   3   0   2     1496.08     1209.91     30.43 o 
   4   0   2    17151.13    20207.92    238.46 o 
   5   0   2     4294.43     3806.78     37.96 o 
   6   0   2     1817.56     1622.05     20.75 o 
   7   0   2     2687.02     2435.63     41.08 o 
   8   0   2      141.18      129.26      4.24 o 
   9   0   2     2440.01     2119.91     30.79 o 
  10   0   2     1808.32     1775.32     27.96 o 
  11   0   2     3140.40     2949.95     38.02 o 
  12   0   2     2768.23     2679.97     45.70 o 
  13   0   2     3151.94     2861.04     40.54 o 
  14   0   2     8261.90     8888.78    186.29 o 
  15   0   2     6744.42     5979.70     99.24 o 
  16   0   2     2421.46     2445.23     40.16 o 
  17   0   2     3987.13     3738.41     74.60 o 
  18   0   2       74.09      106.14     15.56 o 
  19   0   2     2855.78     2836.99     71.39 o 
  20   0   2     1416.14     1663.26     42.48 o 
  21   0   2     1574.61     1578.27     37.79 o 
  22   0   2      440.11      488.11     23.10 o 
  23   0   2     2953.46     3034.60     84.86 o 
  24   0   2     5392.23     5316.47    205.23 o 
  25   0   2      747.72      819.04     33.03 o 
  26   0   2        4.96        3.85      2.48 o 
  27   0   2      137.57       91.92      8.72 o 
  28   0   2      378.37      435.32     16.67 o 
  29   0   2     1552.50     1672.97     69.26 o 
  30   0   2       34.77       33.50      4.47 o 
  31   0   2       33.48       31.60      6.94 o 
  32   0   2      872.99      851.36     33.44 o 
  33   0   2       23.78       26.95      4.20 o 
  34   0   2      468.81      443.90     17.91 o 
  35   0   2      287.82      276.88     20.08 o 
   1   1   2      529.34      473.73      3.49 o 
   2   1   2      132.12      123.90      2.76 o 
   3   1   2     2279.05     2047.95     15.44 o 
   4   1   2      333.71      339.12      3.58 o 
   5   1   2      341.18      327.68      4.11 o 
   6   1   2     2642.29     2307.13     24.63 o 
   7   1   2      638.08      588.82      4.04 o 
   8   1   2      137.57      143.31      3.08 o 
   9   1   2      735.55      743.41      6.11 o 
  10   1   2      787.23      795.63      7.23 o 
  11   1   2     2096.44     2170.20     28.93 o 
  12   1   2        0.82        8.37      0.67 o 
  13   1   2     1443.53     1510.45     16.57 o 
  14   1   2     2194.32     2301.89     23.45 o 
  15   1   2        0.07        0.67      1.13 o 
  16   1   2       67.87       56.96      2.40 o 
  17   1   2       49.00       45.78      2.74 o 
  18   1   2     1505.70     1540.07     25.62 o 
  19   1   2        1.26        5.10      4.18 o 
  20   1   2      267.88      274.87      8.82 o 
  21   1   2      274.85      252.25      8.35 o 
  22   1   2      828.29      862.60     15.44 o 
  23   1   2       65.53       81.44      6.70 o 
  24   1   2       56.36       39.38      4.31 o 
  25   1   2      348.64      340.62     15.14 o 
  26   1   2      183.63      183.45      7.96 o 
  27   1   2      299.44      331.50     12.85 o 
  28   1   2        0.82        1.67      1.53 o 
  29   1   2       24.52       28.82      2.80 o 
  30   1   2       17.40       21.25      4.08 o 
  31   1   2        3.65        2.95      2.20 o 
  32   1   2       54.01       50.73      4.94 o 
  33   1   2      112.51      107.88     10.10 o 
  34   1   2        6.17        3.17      2.34 o 
  35   1   2       14.05        9.84      2.53 o 
   0   2   2     4751.66     4883.55     82.85 o 
   1   2   2    23902.83    29256.91    278.25 o 
   2   2   2     4217.56     3840.13     38.68 o 
   3   2   2      176.85      191.83      4.32 o 
   4   2   2     1723.00     1631.66     22.88 o 
   5   2   2     8236.63     8005.79     56.30 o 
   6   2   2     1712.70     1613.22     19.86 o 
   7   2   2      109.54       85.70      1.87 o 
   8   2   2      302.95      300.53      3.21 o 
   9   2   2     1213.35     1151.82     12.97 o 
  10   2   2     1188.09     1312.79     13.86 o 
  11   2   2       65.41       55.97      2.59 o 
  12   2   2     1349.23     1473.35     15.18 o 
  13   2   2     1128.74     1072.32     12.63 o 
  14   2   2     1832.21     2076.54     26.05 o 
  15   2   2     3312.51     3326.75     74.75 o 
  16   2   2      754.70      838.91     15.16 o 
  17   2   2     2814.99     2819.06     40.90 o 
  18   2   2      599.53      649.51     15.48 o 
  19   2   2     2123.84     2127.32     39.96 o 
  20   2   2     1859.43     2007.05     34.04 o 
  21   2   2      464.82      422.83     13.81 o 
  22   2   2      117.26       84.29      7.96 o 
  23   2   2     1898.56     1813.21     41.11 o 
  24   2   2      819.43      860.40     23.15 o 
  25   2   2        1.58        7.59      1.89 o 
  26   2   2      413.72      400.66     15.54 o 
  27   2   2        0.05        3.59      1.58 o 
  28   2   2      241.52      203.33     12.84 o 
  29   2   2      358.93      365.49      9.40 o 
  30   2   2        6.95       10.20      2.48 o 
  31   2   2      230.60      285.56     13.18 o 
  32   2   2       47.60       41.18      4.33 o 
  33   2   2        4.53        6.93      2.07 o 
  34   2   2       70.13       62.52      9.52 o 
   1   3   2      331.80      305.38      3.30 o 
   2   3   2      662.64      700.95      7.30 o 
   3   3   2     2029.36     2035.75     34.69 o 
   4   3   2     4917.19     4943.34     53.39 o 
   5   3   2     3470.37     3364.26     37.92 o 
   6   3   2     1908.43     1890.45     23.63 o 
   7   3   2       10.22       27.05      1.27 o 
   8   3   2      876.04      847.59     10.20 o 
   9   3   2       38.07       53.14      2.87 o 
  10   3   2     1582.53     1536.14     17.46 o 
  11   3   2     1217.98     1390.97     16.65 o 
  12   3   2     1848.47     1793.30     27.13 o 
  13   3   2     2083.17     2214.05     36.70 o 
  14   3   2     4260.64     4058.10     66.57 o 
  15   3   2      214.29      242.86     16.19 o 
  16   3   2     2650.10     2625.35     53.82 o 
  17   3   2      130.20      142.72      8.23 o 
  18   3   2     1497.94     1425.42     26.65 o 
  19   3   2      239.76      274.60     13.10 o 
  20   3   2     3294.45     3240.50     72.67 o 
  21   3   2        2.15        8.22      4.41 o 
  22   3   2     1336.33     1382.40     35.91 o 
  23   3   2      373.97      392.65     21.90 o 
  24   3   2       16.11       22.70      3.17 o 
  25   3   2      209.10      228.93     10.21 o 
  26   3   2      722.17      733.37     12.61 o 
  27   3   2      378.81      418.48     11.15 o 
  28   3   2       15.08       14.46      2.78 o 
  29   3   2        0.35        0.17      2.21 o 
  30   3   2      139.00      153.22     12.66 o 
  31   3   2       50.22       44.01      4.68 o 
  32   3   2       35.15       40.12      6.51 o 
  33   3   2      253.32      259.43     12.31 o 
   0   4   2      123.28       95.93      7.80 o 
   1   4   2     1492.90     1616.19     19.16 o 
   2   4   2     1497.56     1536.08     19.03 o 
   3   4   2      388.28      421.73      8.30 o 
   4   4   2      512.55      528.08      7.23 o 
   5   4   2      745.84      773.30     20.29 o 
   6   4   2      182.12      224.24      8.27 o 
   7   4   2      367.85      419.85     15.16 o 
   8   4   2        1.78        3.96      1.36 o 
   9   4   2      220.72      231.15      7.99 o 
  10   4   2       92.75      118.02      4.63 o 
  11   4   2      258.95      266.35      9.23 o 
  12   4   2        8.15       12.96      1.41 o 
  13   4   2      773.80      838.98     19.85 o 
  14   4   2      633.79      620.36     17.60 o 
  15   4   2      591.57      588.57     36.24 o 
  16   4   2       57.04       54.28      5.58 o 
  17   4   2      220.00      208.74      9.30 o 
  18   4   2     1210.20     1352.85     34.77 o 
  19   4   2      139.41      126.03     11.95 o 
  20   4   2      905.36     1015.98     29.98 o 
  21   4   2        0.15        6.62      2.10 o 
  22   4   2      774.34      783.56     20.25 o 
  23   4   2      117.46      134.65     10.91 o 
  24   4   2      283.48      299.12     23.87 o 
  25   4   2       27.26       25.94      4.56 o 
  26   4   2       39.69       35.98      4.02 o 
  27   4   2      112.34      101.06     14.61 o 
  28   4   2      220.03      201.89     18.20 o 
  29   4   2      108.78      103.41      9.38 o 
  30   4   2       67.32       63.44      6.69 o 
  31   4   2       61.97       55.12      6.06 o 
  32   4   2       42.35       29.79      4.85 o 
   1   5   2        8.61       16.63      2.04 o 
   2   5   2      235.31      261.04      9.65 o 
   3   5   2      146.50      150.58      5.97 o 
   4   5   2      785.07      867.85     17.43 o 
   5   5   2      922.39      971.83     19.25 o 
   6   5   2     1269.32     1215.50     23.93 o 
   7   5   2     2566.82     2567.93     50.02 o 
   8   5   2      423.58      415.20     11.36 o 
   9   5   2       62.87       60.89      4.83 o 
  10   5   2     1636.36     1520.86     28.22 o 
  11   5   2        0.79        4.82      1.61 o 
  12   5   2      749.62      740.48     17.03 o 
  13   5   2      229.05      273.45     11.88 o 
  14   5   2     3108.11     3228.99     82.37 o 
  15   5   2      868.87      931.06     26.24 o 
  16   5   2      342.70      362.46     24.66 o 
  17   5   2        0.02        4.34      2.82 o 
  18   5   2     1429.49     1372.02     42.72 o 
  19   5   2        9.40        6.49      5.55 o 
  21   5   2       36.44       24.90      7.81 o 
  22   5   2     1122.56     1147.86     28.46 o 
  23   5   2        7.39       10.38      3.48 o 
  24   5   2       46.28       42.73      7.17 o 
  25   5   2        9.51        6.83      5.64 o 
  26   5   2     1268.08     1279.95     45.71 o 
  27   5   2       52.76       55.02      6.88 o 
  28   5   2        8.35        6.66      4.71 o 
  29   5   2       76.12       68.63      8.30 o 
  30   5   2       16.82       20.87      4.07 o 
   0   6   2        7.56        6.10      2.67 o 
   1   6   2        2.62        3.46      1.39 o 
   2   6   2      316.25      322.89     12.79 o 
   3   6   2        1.74        2.60      1.39 o 
   4   6   2      206.60      236.77      9.03 o 
   5   6   2       23.75       23.82      4.68 o 
   6   6   2      458.72      520.75     12.13 o 
   7   6   2     1317.67     1408.17     30.28 o 
   8   6   2       37.69       39.39      3.34 o 
   9   6   2      428.83      429.78     10.07 o 
  10   6   2       12.90       12.84      1.98 o 
  11   6   2      753.31      775.33     21.56 o 
  12   6   2      180.15      193.45     15.43 o 
  13   6   2     1724.87     1860.93     62.96 o 
  14   6   2      736.71      762.32     32.48 o 
  15   6   2        9.03        3.38      2.49 o 
  16   6   2        0.12        2.44      4.51 o 
  17   6   2      928.26      958.92     21.19 o 
  18   6   2       93.94       93.58     12.33 o 
  19   6   2       76.25       66.03      8.79 o 
  20   6   2      323.93      333.21     13.88 o 
  21   6   2      376.54      380.98     13.63 o 
  22   6   2      142.45      118.64     21.67 o 
  23   6   2      989.48     1004.46     36.02 o 
  24   6   2      300.95      309.82     15.30 o 
  25   6   2       57.32       62.04      9.66 o 
  26   6   2      108.84       86.98     11.28 o 
  27   6   2       63.33       65.18     11.39 o 
  28   6   2        0.49       -3.94      2.63 o 
   1   7   2      230.75      256.04     14.70 o 
   2   7   2        0.38        1.87      1.78 o 
   3   7   2       53.19       52.70      7.25 o 
   4   7   2        9.51       13.06      2.26 o 
   5   7   2        0.05        6.66      2.10 o 
   6   7   2      356.07      352.19     21.08 o 
   7   7   2     1330.40     1375.82     70.24 o 
   8   7   2        6.72        4.94      3.75 o 
   9   7   2      111.36       87.70     14.12 o 
  10   7   2       18.50       26.99      7.98 o 
  11   7   2      673.54      725.66     17.63 o 
  12   7   2      162.44       60.80     45.29 o 
  13   7   2      341.30      354.80     10.08 o 
  14   7   2      112.61      102.57     11.75 o 
  15   7   2        2.96        4.62      2.65 o 
  16   7   2       16.29       22.05      6.49 o 
  17   7   2       22.77       19.43      6.50 o 
  18   7   2      729.42      738.66     26.90 o 
  19   7   2       36.60       42.20      7.89 o 
  20   7   2       19.52       12.38      4.71 o 
  21   7   2      447.13      469.20     18.91 o 
  22   7   2      271.16      295.03     15.91 o 
  23   7   2       93.54       86.47     11.54 o 
  24   7   2       13.23        9.57      4.16 o 
   0   8   2      925.57     1003.35     41.84 o 
   1   8   2        0.05        5.33      3.62 o 
   2   8   2       25.47       27.70      4.67 o 
   3   8   2      174.20      165.56     14.90 o 
   4   8   2        0.40        4.71      1.92 o 
   5   8   2        0.40        1.08      2.76 o 
   6   8   2       15.29       23.09      4.93 o 
   7   8   2      462.28      451.83     37.12 o 
   8   8   2      146.11       62.87     38.34 o 
   9   8   2      681.23      717.27     23.59 o 
  10   8   2        0.01        7.10      4.56 o 
  11   8   2      356.53      361.52     14.68 o 
  12   8   2        6.99       10.88      6.93 o 
  13   8   2      702.80      714.27     29.27 o 
  14   8   2       28.35       18.96      7.48 o 
  15   8   2      208.29      234.83     15.38 o 
  16   8   2      360.24      364.81     23.27 o 
  17   8   2      978.05     1025.04     44.44 o 
  18   8   2      163.17      142.00     25.41 o 
  19   8   2      232.27      213.63     24.27 o 
  20   8   2      220.98      186.00     21.72 o 
   1   9   2        2.18        5.56      3.80 o 
   2   9   2       11.67       13.84      4.82 o 
   3   9   2      255.69      249.06     16.18 o 
   4   9   2       12.65        6.45      5.05 o 
   5   9   2      303.93      280.48     17.49 o 
   6   9   2        0.02        9.36      5.60 o 
   7   9   2       17.59        9.29      3.92 o 
   8   9   2       28.43       34.83      5.27 o 
   9   9   2       23.47       20.28      4.90 o 
  10   9   2      483.82      486.08     24.36 o 
  11   9   2      347.97      385.11     29.28 o 
  12   9   2       24.69       23.72      8.80 o 
  13   9   2       14.13        4.26      5.15 o 
   1   1   3     1733.72     1565.43     18.89 o 
   2   1   3       46.18       44.20      1.42 o 
   3   1   3     5110.10     4515.63     36.87 o 
   4   1   3      367.53      383.30      5.29 o 
   5   1   3    13058.83    13750.08     96.50 o 
   6   1   3     1988.85     1894.90     32.61 o 
   7   1   3     6487.42     6051.89     55.92 o 
   8   1   3      835.26      818.20      7.81 o 
   9   1   3       15.88       30.54      0.98 o 
  10   1   3     2212.98     2242.16     38.46 o 
  11   1   3      738.93      682.41      7.67 o 
  12   1   3     2974.28     3099.53     45.68 o 
  13   1   3      992.11     1134.75     11.42 o 
  14   1   3        6.72        3.14      0.78 o 
  15   1   3      261.13      255.52      7.40 o 
  16   1   3     1443.87     1497.52     19.59 o 
  17   1   3      501.62      567.96     10.19 o 
  18   1   3     1466.63     1584.88     27.22 o 
  19   1   3      704.87      776.50     14.03 o 
  20   1   3     1545.98     1531.93     25.10 o 
  21   1   3     1717.38     1753.10     30.86 o 
  22   1   3       38.86       41.49      5.22 o 
  23   1   3     3155.54     3385.45     72.17 o 
  24   1   3      159.58      149.67     11.55 o 
  25   1   3     5384.86     5377.90    189.42 o 
  26   1   3      587.16      548.73     12.99 o 
  27   1   3       41.27       32.09      4.40 o 
  28   1   3       17.54       18.78      2.78 o 
  29   1   3      308.04      352.46      9.09 o 
  30   1   3       82.67       77.95      9.51 o 
  31   1   3     1233.11     1180.27     40.79 o 
  32   1   3      389.65      407.90     28.46 o 
  33   1   3     1446.90     1535.04     49.12 o 
  34   1   3       11.74        9.59      2.91 o 
   0   2   3      795.52      695.23      9.58 o 
   1   2   3     1602.32     1561.41     15.38 o 
   2   2   3     2046.52     1829.36     17.16 o 
   3   2   3      835.96      833.99      7.89 o 
   4   2   3     1849.87     1719.63     16.07 o 
   5   2   3      688.91      649.53      6.58 o 
   6   2   3      850.09      732.87      7.17 o 
   7   2   3      283.74      267.25      2.92 o 
   8   2   3     2384.61     2334.94     39.14 o 
   9   2   3       67.75       62.31      2.42 o 
  10   2   3      682.10      690.24      7.72 o 
  11   2   3      561.48      592.07      6.92 o 
  12   2   3       56.90       97.43      3.80 o 
  13   2   3      145.89      135.89      4.02 o 
  14   2   3        1.79        2.23      0.94 o 
  15   2   3       17.71       27.91      1.69 o 
  16   2   3       58.62       75.73      4.04 o 
  17   2   3      118.75      120.99      5.96 o 
  18   2   3       66.86       66.31      3.90 o 
  19   2   3      257.16      249.97      7.11 o 
  20   2   3      456.55      447.12     12.42 o 
  21   2   3        7.00        6.56      1.74 o 
  22   2   3     1171.24     1169.46     25.19 o 
  23   2   3      393.09      471.02     21.56 o 
  24   2   3      253.41      246.74     11.58 o 
  25   2   3        9.14        9.02      1.51 o 
  26   2   3      142.44      162.49     13.51 o 
  27   2   3      556.79      571.70     12.42 o 
  28   2   3     1602.41     1596.98     41.95 o 
  29   2   3      219.59      209.04     15.20 o 
  30   2   3      467.56      460.05     12.51 o 
  31   2   3       15.28       17.36      3.50 o 
  32   2   3      704.56      793.39     22.92 o 
  33   2   3        1.48        9.69      3.63 o 
  34   2   3      675.21      770.76     37.21 o 
   1   3   3        8.51        9.34      1.16 o 
   2   3   3        5.20        5.39      0.71 o 
   3   3   3      949.01      899.96     10.02 o 
   4   3   3      896.55      956.51     15.13 o 
   5   3   3     8392.82     8551.97     99.21 o 
   6   3   3     1079.39     1222.12     16.09 o 
   7   3   3     1346.76     1401.75     16.01 o 
   8   3   3     1111.72     1177.51     13.02 o 
   9   3   3      117.68      114.98      4.16 o 
  10   3   3       22.77       32.30      1.85 o 
  11   3   3        7.01        3.41      0.68 o 
  12   3   3        1.74        4.06      0.99 o 
  13   3   3        0.31        2.41      0.78 o 
  14   3   3     1154.57     1249.60     22.43 o 
  15   3   3       66.39       71.83      4.81 o 
  16   3   3      551.40      583.49     11.66 o 
  17   3   3      595.30      605.28     20.51 o 
  18   3   3       54.00       63.99      3.68 o 
  19   3   3      520.93      556.59     12.92 o 
  20   3   3      598.02      542.72     12.61 o 
  21   3   3        1.79        4.01      1.69 o 
  22   3   3       20.69       12.49      2.37 o 
  23   3   3     1154.24     1162.73     28.06 o 
  24   3   3       84.29       79.32      8.00 o 
  25   3   3      651.95      574.35     10.58 o 
  26   3   3      605.66      618.06     16.98 o 
  27   3   3      493.11      480.86     13.21 o 
  28   3   3       72.09       63.12      8.55 o 
  29   3   3       53.67       46.58      5.69 o 
  30   3   3        8.62       11.07      3.36 o 
  31   3   3       16.59        7.47      2.69 o 
  32   3   3       77.29       46.47      6.97 o 
  33   3   3      649.98      655.81     32.09 o 
   0   4   3        0.53        7.53      1.91 o 
   1   4   3     1069.10     1273.50     34.07 o 
   2   4   3    11797.26    11693.64    260.52 o 
   3   4   3     1379.48     1631.92     56.87 o 
   4   4   3     1272.33     1228.83     25.73 o 
   5   4   3       71.40       65.92      5.39 o 
   6   4   3     4362.64     4138.77     64.75 o 
   7   4   3       86.57       93.46      7.58 o 
   8   4   3     3625.14     3564.86     85.42 o 
   9   4   3       37.04       34.64      6.26 o 
  10   4   3     1285.49     1301.60     24.34 o 
  11   4   3      164.13      160.40      8.63 o 
  12   4   3       22.05       17.14      1.87 o 
  13   4   3       79.25       75.80      4.75 o 
  14   4   3     1166.25     1139.17     23.84 o 
  15   4   3      191.18      199.23      8.17 o 
  16   4   3        0.09       -0.28      2.03 o 
  17   4   3       41.93       33.83      3.49 o 
  18   4   3       67.66       64.40      6.49 o 
  19   4   3     1137.91     1209.96     40.63 o 
  20   4   3      176.87      192.52     15.82 o 
  21   4   3      383.47      360.55     18.85 o 
  22   4   3     1264.72     1270.66     35.13 o 
  23   4   3       40.68       44.42      7.52 o 
  24   4   3        2.71        0.43      2.06 o 
  25   4   3      181.65      112.62     22.53 o 
  26   4   3      877.87      936.23     23.68 o 
  27   4   3        0.17       10.33      3.31 o 
  28   4   3      677.61      703.84     22.00 o 
  29   4   3        5.00        9.25      3.32 o 
  30   4   3      586.84      624.56     19.49 o 
  31   4   3        7.32       -0.72      2.88 o 
   1   5   3     4659.91     4816.07    111.75 o 
   2   5   3      384.10      442.80     14.80 o 
   3   5   3       37.85       38.87      3.57 o 
   4   5   3        1.67        3.98      1.11 o 
   5   5   3       70.97       52.78      4.11 o 
   6   5   3       73.58       72.48      5.46 o 
   7   5   3        0.92        2.37      1.93 o 
   8   5   3       77.35       88.72      4.23 o 
   9   5   3      517.64      527.20     17.34 o 
  10   5   3       12.94       12.81      2.30 o 
  11   5   3      499.49      504.02     15.77 o 
  12   5   3      554.02      565.67     12.06 o 
  13   5   3      137.56      123.19     10.22 o 
  14   5   3      221.50      234.72      6.96 o 
  15   5   3        0.82       -1.08      2.70 o 
  16   5   3        3.32        4.61      2.05 o 
  17   5   3      118.95      136.39      9.78 o 
  18   5   3      149.37      143.88     10.46 o 
  19   5   3     1415.01     1386.44     68.27 o 
  20   5   3      764.21      746.93     16.95 o 
  21   5   3      199.75       47.90     53.14 o 
  22   5   3       50.89       57.76      6.66 o 
  23   5   3       34.92       31.53      6.42 o 
  24   5   3       14.06       11.91      3.95 o 
  25   5   3        4.98        6.83      2.89 o 
  26   5   3      573.82      573.81     17.92 o 
  27   5   3      484.42      471.60     15.01 o 
  28   5   3       17.03       18.84      4.83 o 
  29   5   3      572.44      610.78     30.03 o 
   0   6   3      454.52      456.93     16.20 o 
   1   6   3      110.27      121.05     12.44 o 
   2   6   3      675.36      700.32     18.36 o 
   3   6   3      513.90      548.09     16.50 o 
   4   6   3     1079.11     1062.21     25.72 o 
   5   6   3       45.82       53.47      5.17 o 
   6   6   3      575.10      555.77     12.96 o 
   7   6   3      219.50      219.41      7.70 o 
   8   6   3      104.67      100.58     14.15 o 
   9   6   3      302.83      339.06     21.36 o 
  10   6   3       19.14       20.29      3.89 o 
  11   6   3       48.50       44.44      5.05 o 
  12   6   3        1.88        6.49      2.17 o 
  13   6   3      162.80      175.33     10.40 o 
  14   6   3      120.65      122.68      8.35 o 
  15   6   3        1.09        3.93      1.66 o 
  16   6   3       70.50       61.37      7.33 o 
  17   6   3      200.94       33.31     57.20 o 
  18   6   3       22.09       18.11      5.50 o 
  19   6   3      231.76      227.68     16.10 o 
  20   6   3      276.45      303.28     23.39 o 
  21   6   3      407.13      395.88     13.50 o 
  22   6   3      100.28       96.78     10.80 o 
  23   6   3       75.79       70.10      9.13 o 
  24   6   3      222.97      235.75     10.48 o 
  25   6   3       50.32       30.30      5.96 o 
  26   6   3      167.84      161.98     14.98 o 
  27   6   3        3.06        8.25      4.43 o 
   1   7   3     2250.39     2570.42     69.26 o 
   2   7   3       16.15       21.89      4.88 o 
   3   7   3      275.40      269.24     15.34 o 
   4   7   3       89.15       95.95     10.44 o 
   5   7   3      147.88      162.49      8.72 o 
   6   7   3      464.25      511.43     14.79 o 
   7   7   3      801.04      781.82     25.97 o 
   8   7   3      285.47      298.54     19.22 o 
   9   7   3      136.23      150.04     18.51 o 
  10   7   3        6.60       12.63      4.79 o 
  11   7   3     1356.08     1296.21     51.54 o 
  12   7   3      988.28     1014.75     32.45 o 
  13   7   3        1.33        1.15      4.13 o 
  14   7   3        3.37        4.52      3.25 o 
  15   7   3      131.20      127.93     24.06 o 
  16   7   3      242.37      243.56     10.30 o 
  17   7   3      238.60      224.36     24.42 o 
  18   7   3       33.63       41.59     10.43 o 
  19   7   3      455.99      474.25     19.82 o 
  20   7   3       21.32       26.66      5.84 o 
  21   7   3       30.57       30.91      5.31 o 
  22   7   3        5.22        6.25      3.80 o 
  23   7   3       34.46       36.56      7.82 o 
   0   8   3       85.06       63.25     14.13 o 
   1   8   3       14.77       11.91      3.12 o 
   2   8   3        7.70        9.84      2.72 o 
   3   8   3       14.50       13.11      3.74 o 
   4   8   3       42.96       37.90      7.98 o 
   5   8   3       19.97        8.48      5.83 o 
   6   8   3      213.33      215.20      9.05 o 
   7   8   3       13.21       12.55      4.10 o 
   8   8   3      347.49      370.75     13.50 o 
   9   8   3      161.71      154.69     18.50 o 
  10   8   3        3.96        7.98      3.66 o 
  11   8   3        1.07        2.62      3.10 o 
  12   8   3       39.50       42.49      8.03 o 
  13   8   3       39.28       33.78      4.86 o 
  14   8   3        0.81        6.09      2.96 o 
  15   8   3       18.02       15.10      4.37 o 
  16   8   3      209.34      212.09     13.18 o 
  17   8   3        0.93        4.25      3.13 o 
  18   8   3        1.22        2.13      5.02 o 
   1   9   3      480.15      516.17     21.50 o 
   2   9   3        4.06        7.38      3.90 o 
   3   9   3      110.96      105.92     13.59 o 
   4   9   3       60.89       40.02     11.46 o 
   5   9   3       49.27       40.10      6.78 o 
   6   9   3      145.09      101.56     18.72 o 
   7   9   3      201.45      225.14     20.89 o 
   8   9   3       94.69       85.62     13.24 o 
   9   9   3      169.28      143.33     15.56 o 
  10   9   3       39.02       33.84      7.78 o 
  11   9   3       94.64       82.77      9.63 o 
   0   0   4    15870.16    17737.00    465.12 o 
   1   0   4      475.02      483.43      7.04 o 
   2   0   4     3076.98     2840.00     97.81 o 
   3   0   4     3329.81     3144.98     42.48 o 
   4   0   4     1672.18     1437.75     20.63 o 
   5   0   4      453.01      516.77      8.18 o 
   6   0   4        0.65        3.79      1.24 o 
   7   0   4      154.83      134.03      2.74 o 
   8   0   4      756.22      700.29     11.93 o 
   9   0   4      697.12      626.53     13.40 o 
  10   0   4       15.26       38.71      4.31 o 
  11   0   4     1948.66     1836.02     54.07 o 
  12   0   4     1415.67     1333.15     30.81 o 
  13   0   4     6455.39     6271.35    145.17 o 
  14   0   4      471.50      490.04     14.80 o 
  15   0   4      712.10      583.25     11.22 o 
  16   0   4      112.15      133.00      9.17 o 
  17   0   4     2315.68     2255.05     49.03 o 
  18   0   4      126.93      122.46      6.02 o 
  19   0   4      282.84      277.74     11.67 o 
  20   0   4      328.80      338.37     10.59 o 
  21   0   4       94.73       83.00      9.10 o 
  22   0   4     1038.55     1072.92     35.97 o 
  23   0   4      274.10      260.63     18.61 o 
  24   0   4     1638.26     1477.26     43.20 o 
  25   0   4     1011.58      924.80     27.63 o 
  26   0   4     2413.92     2314.86     54.17 o 
  27   0   4      129.09      137.98     27.67 o 
  28   0   4        5.10        0.83      3.07 o 
  29   0   4      224.06      215.73     13.49 o 
  30   0   4      940.36      960.07     37.70 o 
  31   0   4        0.38        1.18      4.32 o 
  32   0   4      774.90      859.06     37.25 o 
  33   0   4        0.03        5.47      3.90 o 
  34   0   4      698.62      701.62     47.96 o 
   1   1   4       16.58       10.29      0.71 o 
   2   1   4      132.28      126.42      1.42 o 
   3   1   4        9.29        7.16      0.65 o 
   4   1   4        4.53        3.53      0.60 o 
   5   1   4       11.95        7.60      0.79 o 
   6   1   4     1491.81     1549.36     15.98 o 
   7   1   4      940.50      890.89     11.09 o 
   8   1   4       49.59       48.57      2.23 o 
   9   1   4        1.38        4.41      0.54 o 
  10   1   4      761.42      828.81      9.53 o 
  11   1   4      314.48      284.69      9.51 o 
  12   1   4       25.18       31.10      1.37 o 
  13   1   4     1028.71     1114.83     16.90 o 
  14   1   4      481.36      497.56      8.00 o 
  15   1   4      204.45      214.78     10.13 o 
  16   1   4       29.23       19.99      1.52 o 
  17   1   4      132.95      126.79      6.33 o 
  18   1   4      442.23      440.68     12.68 o 
  19   1   4       26.77       25.41      3.19 o 
  20   1   4        8.94        8.77      0.95 o 
  21   1   4      142.84      134.07      8.37 o 
  22   1   4      443.06      429.67     18.81 o 
  23   1   4      253.29      241.82     12.04 o 
  24   1   4       13.35       14.39      2.23 o 
  25   1   4       91.60      102.72      9.12 o 
  26   1   4      285.55      288.78     10.66 o 
  27   1   4      322.95      333.34     10.16 o 
  28   1   4        0.37        3.28      1.38 o 
  29   1   4      420.37      450.46     10.87 o 
  30   1   4       87.16       71.34      6.78 o 
  31   1   4      142.71      137.99     12.98 o 
  32   1   4        3.00       -0.72      2.74 o 
  33   1   4       47.98       41.30      7.22 o 
   0   2   4    13217.32    14489.89    194.08 o 
   1   2   4     1967.36     2114.50     34.61 o 
   2   2   4      340.29      270.97      8.40 o 
   3   2   4      151.16      136.35      4.38 o 
   4   2   4     4863.07     4707.13     71.44 o 
   5   2   4        6.03        3.69      0.97 o 
   6   2   4      255.56      206.16      6.44 o 
   7   2   4        2.43        5.42      0.69 o 
   8   2   4      195.10      174.20      5.73 o 
   9   2   4      362.48      367.01     11.21 o 
  10   2   4     1150.34     1122.96     16.32 o 
  11   2   4      744.52      709.98     12.70 o 
  12   2   4     1468.53     1501.80     24.99 o 
  13   2   4     3466.68     3400.93     72.13 o 
  14   2   4      308.24      307.89      5.84 o 
  15   2   4        7.22       15.75      1.44 o 
  16   2   4        0.00        1.36      1.67 o 
  17   2   4      974.50      913.75     15.56 o 
  18   2   4       29.60       33.11      4.27 o 
  19   2   4       32.81       30.57      2.36 o 
  20   2   4        3.85        5.44      0.69 o 
  21   2   4       16.11       15.12      2.20 o 
  22   2   4       51.64       53.88      4.82 o 
  23   2   4      729.01      698.60     16.98 o 
  24   2   4     1432.64     1380.50     30.22 o 
  25   2   4       57.36       55.15      6.37 o 
  26   2   4      313.70      290.15     12.39 o 
  27   2   4      730.27      865.34     30.02 o 
  28   2   4        0.31        0.75      1.65 o 
  29   2   4       12.84       10.48      4.47 o 
  30   2   4      181.87      209.03      9.61 o 
  31   2   4       38.34       24.59      3.73 o 
  32   2   4      143.38      134.60     15.89 o 
  33   2   4       70.03       92.51      8.64 o 
   1   3   4     1817.90     1690.91     20.93 o 
   2   3   4      172.50      190.91      6.40 o 
   3   3   4     4428.26     4446.17     60.83 o 
   4   3   4     1187.19     1190.02     14.41 o 
   5   3   4     1190.80     1061.58     13.07 o 
   6   3   4      112.59       89.44      3.75 o 
   7   3   4     2397.52     2368.75     41.02 o 
   8   3   4      837.89      796.94     11.84 o 
   9   3   4     1492.31     1326.99     19.44 o 
  10   3   4     1134.68     1211.44     18.39 o 
  11   3   4       43.90       37.57      2.79 o 
  12   3   4       29.17       19.29      1.52 o 
  13   3   4       11.05        6.68      0.98 o 
  14   3   4      726.86      696.73     12.78 o 
  15   3   4        0.09        2.66      1.28 o 
  16   3   4     2017.44     2029.85     34.20 o 
  17   3   4      243.33      275.17      7.35 o 
  18   3   4      203.14      218.79      7.87 o 
  19   3   4        1.93       -0.43      2.13 o 
  20   3   4      730.36      691.62     20.51 o 
  21   3   4      538.67      491.59     13.19 o 
  22   3   4      153.96      150.18     11.04 o 
  23   3   4      752.06      782.55     14.27 o 
  24   3   4      432.97      452.83     12.63 o 
  25   3   4       13.32       19.46      3.53 o 
  26   3   4      755.83      774.49     20.87 o 
  27   3   4     1309.64      476.72     33.97 o 
  28   3   4        0.22        3.13      1.80 o 
  29   3   4      469.66      453.20     14.06 o 
  30   3   4       29.08       24.10      4.38 o 
  31   3   4      430.33      448.68     16.95 o 
  32   3   4       16.71       12.08      3.90 o 
   0   4   4     1414.98     1566.70     47.41 o 
   1   4   4       50.90       49.80      5.15 o 
   2   4   4      893.26      835.58     18.13 o 
   3   4   4      803.37      718.40     12.24 o 
   4   4   4     1579.43     1584.65     31.06 o 
   5   4   4       91.10       99.06      6.59 o 
   6   4   4      909.42      981.00     20.37 o 
   7   4   4      253.29      257.48      8.78 o 
   8   4   4        2.17        5.85      2.12 o 
   9   4   4        1.30        3.68      0.71 o 
  10   4   4        0.30        2.59      1.97 o 
  11   4   4      106.20      124.61      5.20 o 
  12   4   4      289.46      270.32      9.12 o 
  13   4   4      145.52      142.59      5.45 o 
  14   4   4       99.56       94.07      7.03 o 
  15   4   4      193.00      203.39     10.89 o 
  16   4   4      391.37      354.17      9.80 o 
  17   4   4        2.58        2.19      1.94 o 
  18   4   4      163.50      169.93     10.59 o 
  19   4   4      215.28      212.54     11.00 o 
  20   4   4      140.64      131.75      8.58 o 
  21   4   4      163.50      170.41     17.79 o 
  22   4   4      182.90      174.28     17.89 o 
  23   4   4        0.00       -0.48      2.11 o 
  24   4   4      360.73      388.49     12.95 o 
  25   4   4       29.62       23.29      4.19 o 
  26   4   4        4.31        4.77      2.99 o 
  27   4   4       40.02       33.86      9.42 o 
  28   4   4        5.74        4.81      2.88 o 
  29   4   4       11.78       11.67      4.18 o 
  30   4   4       75.31       64.71     13.60 o 
   1   5   4     1077.38     1065.97     22.34 o 
   2   5   4        1.40        7.21      2.11 o 
   3   5   4     2650.22     2899.77     75.34 o 
   4   5   4      259.07      285.87     11.82 o 
   5   5   4     1107.54     1089.10     22.77 o 
   6   5   4      129.82      144.78      6.82 o 
   7   5   4      351.24      307.15     11.98 o 
   8   5   4      167.22      161.34     14.82 o 
   9   5   4     1391.90     1437.97     39.84 o 
  10   5   4      899.17      961.27     42.45 o 
  11   5   4        3.46        3.86      1.51 o 
  12   5   4        4.27        5.32      1.72 o 
  13   5   4      712.44      681.11     19.99 o 
  14   5   4     1354.55     1458.48     39.84 o 
  15   5   4       21.08       29.97      6.04 o 
  16   5   4      767.03      749.79     22.86 o 
  17   5   4     1064.27     1092.17     32.35 o 
  18   5   4      344.25      366.67      8.35 o 
  19   5   4       72.90       61.73      7.79 o 
  20   5   4      243.18      237.29     17.00 o 
  21   5   4      317.77      314.78     15.15 o 
  22   5   4       35.80        7.08     10.67 o 
  23   5   4      891.38      883.19     23.95 o 
  24   5   4      117.71      127.42     14.57 o 
  25   5   4       10.29        3.77      3.08 o 
  26   5   4      426.28      383.39     17.22 o 
  27   5   4      541.40      508.44     22.97 o 
  28   5   4       24.48       10.44      4.52 o 
   0   6   4     1090.88     1128.46     53.76 o 
   1   6   4      463.43      434.58     25.20 o 
   2   6   4      201.67      217.04     13.96 o 
   3   6   4      282.33      254.25     13.97 o 
   4   6   4      254.29      234.46     14.32 o 
   5   6   4       99.60       94.99     10.17 o 
   6   6   4     1825.87     1967.98     65.73 o 
   7   6   4      828.66      925.21     29.02 o 
   8   6   4      696.72      718.74     22.64 o 
   9   6   4       14.84       19.09      3.55 o 
  10   6   4      279.40      306.52     16.63 o 
  11   6   4      275.38      272.22     15.34 o 
  12   6   4        4.22        7.70      2.09 o 
  13   6   4      184.63      198.74     20.94 o 
  14   6   4       46.79       42.36      6.22 o 
  15   6   4       73.16       61.65      8.24 o 
  16   6   4      739.98      683.56     35.57 o 
  18   6   4      113.84      105.33     21.29 o 
  19   6   4      227.73      229.40     11.13 o 
  20   6   4      120.16       99.48     11.54 o 
  21   6   4        0.57        3.12      3.55 o 
  22   6   4        0.24        4.50      2.42 o 
  23   6   4      219.02      253.71     12.27 o 
  24   6   4       50.89       43.95      7.03 o 
  25   6   4        1.05        3.46      3.21 o 
   1   7   4       28.22       26.13      6.03 o 
   2   7   4       17.46       21.60      4.99 o 
   3   7   4       17.12       10.71      3.44 o 
   4   7   4      136.77      141.28     17.70 o 
   5   7   4      283.66      303.80     13.59 o 
   6   7   4      154.85      159.37     16.54 o 
   7   7   4       26.78       24.90      6.09 o 
   8   7   4        1.63        5.86      3.12 o 
   9   7   4        0.38        0.92      3.34 o 
  10   7   4        4.66        7.91      2.39 o 
  11   7   4        0.97        2.78      2.38 o 
  12   7   4       99.75       95.84     13.66 o 
  13   7   4        6.41        3.19      3.08 o 
  14   7   4      151.85       15.24     47.34 o 
  15   7   4        2.97        4.87      2.87 o 
  16   7   4       60.89       57.18      7.38 o 
  17   7   4      313.36      299.23     12.65 o 
  18   7   4       72.20       71.34     11.32 o 
  19   7   4      201.83      195.00     27.92 o 
  20   7   4      111.01      101.20     15.04 o 
  21   7   4       49.36       42.89      9.06 o 
  22   7   4       33.67       35.44      9.35 o 
   0   8   4      291.97      294.49     13.11 o 
   1   8   4        0.77        3.10      2.97 o 
   2   8   4       90.13       73.96      8.11 o 
   3   8   4       13.48       13.24      4.25 o 
   4   8   4      255.29      263.38     19.00 o 
   5   8   4       57.52       53.11      8.05 o 
   6   8   4      511.92      530.18     21.21 o 
   7   8   4      212.34      210.88     26.12 o 
   8   8   4     1013.81      914.06     87.09 o 
   9   8   4       64.35       51.21     10.06 o 
  10   8   4       38.33       26.55      4.16 o 
  11   8   4      187.72      171.52     15.18 o 
  12   8   4        1.17       -1.01      3.85 o 
  13   8   4      124.09      107.70     13.64 o 
  14   8   4       14.71       11.37      4.01 o 
  15   8   4      159.09      144.88     12.46 o 
  16   8   4        8.34        5.44      3.63 o 
  17   8   4       49.60       44.76      9.43 o 
   1   9   4       97.21       77.87     10.11 o 
   2   9   4       25.64       21.28      4.75 o 
   3   9   4        0.23        3.48      2.87 o 
   4   9   4       91.92       54.01      7.87 o 
   5   9   4        1.37        8.97      3.24 o 
   6   9   4        0.58        7.15      3.69 o 
   7   9   4        4.22        4.12      3.44 o 
   1   1   5     3751.60     3627.78     48.50 o 
   2   1   5     7868.81     8275.71     83.15 o 
   3   1   5      224.84      258.17      8.37 o 
   4   1   5     2115.95     2124.52     31.72 o 
   5   1   5     5003.60     5145.96     53.73 o 
   6   1   5      177.92      168.17      6.08 o 
   7   1   5       90.02       86.91      3.21 o 
   8   1   5      565.12      493.39     10.31 o 
   9   1   5     1172.76     1302.74     22.95 o 
  10   1   5     1825.29     1719.76     30.33 o 
  11   1   5     1745.49     2091.58     41.32 o 
  12   1   5     3405.09     3480.35     81.19 o 
  13   1   5      478.48      548.63     14.24 o 
  14   1   5     2267.39     2288.17     50.04 o 
  15   1   5      212.98      231.59      9.08 o 
  16   1   5     2037.16     1952.45     34.32 o 
  17   1   5       99.94       83.99      4.82 o 
  18   1   5     2616.98     2498.47     50.72 o 
  19   1   5      176.47      151.77      9.61 o 
  20   1   5     1305.20     1315.83     28.83 o 
  21   1   5       39.68       32.26      3.95 o 
  23   1   5      132.72       16.46     24.33 o 
  24   1   5     2541.95     2496.08     43.30 o 
  25   1   5      543.41      548.52     16.66 o 
  26   1   5       20.21       27.55      3.49 o 
  27   1   5      310.09      320.81      8.73 o 
  28   1   5      102.10      115.01     11.30 o 
  29   1   5       87.06       99.74      9.40 o 
  30   1   5        1.92        2.60      2.60 o 
  31   1   5        2.53       -0.23      2.69 o 
  32   1   5       75.45       56.91     10.96 o 
   0   2   5      796.55      879.29     12.92 o 
   1   2   5        0.97        4.23      0.62 o 
   2   2   5      598.54      704.41      7.64 o 
   3   2   5        0.04        2.87      0.84 o 
   4   2   5       10.06       18.36      1.40 o 
   5   2   5      258.15      271.57      8.48 o 
   6   2   5      246.24      254.68      7.63 o 
   7   2   5      137.75      121.56      4.32 o 
   8   2   5     1929.13     2018.20     33.34 o 
   9   2   5     1025.37     1030.43     16.47 o 
  10   2   5      150.60      146.18     10.04 o 
  11   2   5     3330.52     3255.24     57.65 o 
  12   2   5      230.71      270.76      9.65 o 
  13   2   5     1768.96     1730.62     30.86 o 
  14   2   5       20.91       18.51      2.82 o 
  15   2   5     2286.88     2176.82     36.55 o 
  16   2   5       24.34       20.51      2.41 o 
  17   2   5      642.11      623.41     12.63 o 
  18   2   5       12.82       14.44      1.43 o 
  19   2   5     1056.14     1006.45     27.60 o 
  20   2   5       81.82       82.08      6.50 o 
  21   2   5      608.53      562.09     15.04 o 
  22   2   5      129.65       94.61      9.25 o 
  23   2   5      166.80       47.51     41.07 o 
  24   2   5      131.31      140.43     12.16 o 
  25   2   5       40.47       40.07      3.82 o 
  26   2   5      126.41      114.17     15.74 o 
  27   2   5     1123.89     1133.16     33.17 o 
  28   2   5      227.42      206.43     21.30 o 
  29   2   5      121.13      106.45     11.23 o 
  30   2   5       59.26       53.35      6.74 o 
  31   2   5       55.52       44.14      8.20 o 
   1   3   5       21.53       23.16      2.00 o 
   2   3   5      881.20      977.46     15.58 o 
   3   3   5      803.70      851.94     13.17 o 
   4   3   5      239.51      235.02      7.59 o 
   5   3   5      727.39      789.70     15.65 o 
   6   3   5      450.45      449.49      9.07 o 
   7   3   5       31.40       41.24      2.99 o 
   8   3   5      294.60      256.55      8.15 o 
   9   3   5      485.54      578.15     10.14 o 
  10   3   5       45.10       50.02      3.38 o 
  11   3   5      816.59      911.90     16.19 o 
  12   3   5     3339.92     3456.66     60.36 o 
  13   3   5      543.32      551.81     16.99 o 
  14   3   5        5.78        3.85      0.83 o 
  15   3   5     1403.98     1426.13     29.26 o 
  16   3   5     2086.20     2121.37     47.77 o 
  17   3   5      127.07      117.27      7.86 o 
  18   3   5       27.65       28.91      4.31 o 
  19   3   5      548.08      505.44     11.87 o 
  20   3   5       47.53       33.98      5.20 o 
  21   3   5     1127.19     1139.67     26.48 o 
  22   3   5       48.18       39.27      5.68 o 
  23   3   5        2.51       -0.21      1.33 o 
  24   3   5      970.79      887.04     28.21 o 
  25   3   5      230.16      229.51     11.19 o 
  26   3   5        2.61        5.52      3.28 o 
  27   3   5      743.85      760.10     25.51 o 
  28   3   5       29.54       30.21      5.14 o 
  29   3   5      398.93      419.75     15.83 o 
  30   3   5       12.18        8.16      4.17 o 
   0   4   5      638.25      622.16     27.92 o 
   1   4   5      780.01      871.81     19.58 o 
   2   4   5       44.34       36.53      3.86 o 
   3   4   5      515.32      523.12     12.68 o 
   4   4   5      269.25      284.85     10.76 o 
   5   4   5     1072.74     1071.87     21.03 o 
   6   4   5       19.24       14.74      2.67 o 
   7   4   5      554.68      542.05     17.80 o 
   8   4   5      254.85      269.68      9.70 o 
   9   4   5     1572.64     1594.22     29.51 o 
  10   4   5      229.22      235.96      7.42 o 
  11   4   5     1646.64     1721.13     35.17 o 
  12   4   5      268.55      265.60     11.09 o 
  13   4   5     1506.28     1529.41     33.03 o 
  14   4   5       55.31       50.96      6.26 o 
  15   4   5     3515.74     3636.30    112.12 o 
  16   4   5      389.16      425.28     19.68 o 
  17   4   5      536.32      473.22     16.87 o 
  18   4   5       21.48       23.84      3.91 o 
  19   4   5     2161.11     2178.64     42.92 o 
  20   4   5       17.74       10.14      3.45 o 
  21   4   5     1335.11     1296.45     40.65 o 
  22   4   5       30.21       18.82      5.68 o 
  23   4   5       80.66       26.13     26.24 o 
  24   4   5      200.96      177.44     18.03 o 
  25   4   5      574.36      578.94     20.31 o 
  26   4   5      136.44      112.17     13.35 o 
  27   4   5      581.86      550.46     22.22 o 
  28   4   5        5.94       -2.44      4.07 o 
  29   4   5      203.99      182.72     17.94 o 
   1   5   5        8.23        8.14      2.07 o 
   2   5   5       11.22        8.30      1.75 o 
   3   5   5      245.08      248.47      7.33 o 
   4   5   5       31.94       33.12      3.63 o 
   5   5   5      664.13      655.66     16.14 o 
   6   5   5      966.13     1003.12     24.65 o 
   7   5   5      630.66      673.33     16.88 o 
   8   5   5      363.54      356.95     20.93 o 
   9   5   5      118.35      122.12      8.18 o 
  10   5   5        6.28        6.95      1.69 o 
  11   5   5      401.72      405.56     25.53 o 
  12   5   5      273.52      282.08     16.44 o 
  13   5   5        0.98        0.27      2.11 o 
  14   5   5        1.86        2.48      1.84 o 
  15   5   5      207.39      205.24     19.77 o 
  16   5   5       55.36       50.56      9.17 o 
  17   5   5      671.34      629.18     15.01 o 
  18   5   5      889.13      872.54     27.69 o 
  19   5   5       76.95       76.46      9.00 o 
  20   5   5      392.23      376.20     19.28 o 
  21   5   5      566.26      498.35     34.20 o 
  22   5   5      193.03      134.96     34.02 o 
  23   5   5      549.67      512.78     19.27 o 
  24   5   5        4.18       -1.05      4.52 o 
  25   5   5       64.68       56.62      9.71 o 
  26   5   5       42.62       41.04      8.65 o 
  27   5   5      409.99      422.85     26.58 o 
   0   6   5      291.70      327.25     27.62 o 
   1   6   5      718.10      728.23     20.24 o 
   2   6   5      232.78      239.75     14.52 o 
   3   6   5      533.15      485.32     13.78 o 
   4   6   5      379.89      380.07     19.05 o 
   5   6   5       93.48      112.80      8.19 o 
   6   6   5       10.28       12.89      3.58 o 
   7   6   5     1828.28     1912.73     51.79 o 
   8   6   5        5.59       11.66      3.23 o 
   9   6   5       15.22        9.15      2.82 o 
  10   6   5      144.67      115.15     12.45 o 
  11   6   5      271.79      297.78      9.76 o 
  12   6   5      143.87      150.50     15.80 o 
  13   6   5      170.36      180.97     15.73 o 
  14   6   5      274.90      270.57     17.67 o 
  15   6   5      726.95      721.05     21.37 o 
  16   6   5        3.07        9.75      2.90 o 
  17   6   5      766.96      755.89     22.26 o 
  18   6   5      116.12       65.92     20.81 o 
  19   6   5      458.50      431.39     21.97 o 
  20   6   5        1.12       10.14      4.46 o 
  21   6   5      713.16      739.75     29.71 o 
  22   6   5      154.92      128.27     14.43 o 
  23   6   5        7.54       14.80      5.51 o 
  24   6   5       27.55       30.40      7.50 o 
   1   7   5       58.83       53.92      5.78 o 
   2   7   5        1.28        7.46      2.39 o 
   3   7   5        0.62        3.17      2.43 o 
   4   7   5        0.24        3.05      2.15 o 
   5   7   5      317.65      341.90     11.42 o 
   6   7   5      545.08      555.84     17.83 o 
   7   7   5        5.89        8.38      3.59 o 
   8   7   5      922.14      985.89     28.89 o 
   9   7   5       35.82       32.38      7.17 o 
  10   7   5      156.08      161.90     24.22 o 
  11   7   5        3.25        5.79      2.69 o 
  12   7   5      866.02      910.82     32.66 o 
  13   7   5       92.73       65.95      9.96 o 
  14   7   5      321.97      515.06     68.59 o 
  15   7   5       47.43       40.71      6.71 o 
  16   7   5      705.05      691.87     25.27 o 
  17   7   5       46.64       28.00      8.57 o 
  18   7   5      744.68      765.51     43.41 o 
  19   7   5      100.31      128.52     20.63 o 
  20   7   5      396.12      411.61     25.77 o 
   0   8   5       18.06       17.25      5.21 o 
   1   8   5        4.31        4.89      2.61 o 
   2   8   5       75.95       56.66      6.95 o 
   3   8   5       62.04       48.51      6.45 o 
   4   8   5      150.28      129.19     16.67 o 
   5   8   5       55.50       43.64      6.23 o 
   6   8   5      152.21      132.84     15.90 o 
   7   8   5      202.47      187.71     12.13 o 
   8   8   5      137.54      108.59     14.35 o 
   9   8   5      144.90      106.95     15.80 o 
  10   8   5        3.56        2.90      2.14 o 
  11   8   5       81.02       72.56      9.58 o 
  12   8   5       63.57       59.72     10.68 o 
  13   8   5       12.51        7.19      4.76 o 
  14   8   5       67.58       45.09      8.98 o 
   0   0   6     2985.03     2643.14    111.32 o 
   1   0   6     3002.42     3040.09     73.18 o 
   2   0   6     3007.09     2731.24    100.08 o 
   3   0   6      392.29      549.24     13.25 o 
   4   0   6     1296.87     1156.59     24.79 o 
   5   0   6      470.84      494.48     12.82 o 
   6   0   6     3473.06     3319.40     86.49 o 
   7   0   6      323.74      396.71     10.47 o 
   8   0   6     3290.36     3392.46    120.76 o 
   9   0   6     1011.63     1156.91     42.43 o 
  10   0   6     3079.68     3401.99    121.14 o 
  11   0   6       67.24       75.48      9.96 o 
  12   0   6     3658.31     3912.37    131.09 o 
  13   0   6      751.87      740.44     35.93 o 
  14   0   6     1192.65     1308.27     39.15 o 
  15   0   6     3940.50     3986.50    124.52 o 
  16   0   6      318.16      347.46     17.03 o 
  17   0   6     5561.57     5334.09   1004.99 o 
  18   0   6      911.42      817.73     47.63 o 
  19   0   6       31.38       12.62     10.29 o 
  20   0   6      402.02      401.81     26.72 o 
  21   0   6      690.11      702.41     26.44 o 
  22   0   6      903.20      913.49     31.25 o 
  23   0   6      391.35      371.98     19.14 o 
  24   0   6      151.58      130.27     17.75 o 
  25   0   6      892.98      903.29     33.17 o 
  26   0   6     2215.91     2280.07     99.62 o 
  27   0   6     1137.46     1262.53     56.27 o 
  28   0   6     1399.73     1590.08    124.43 o 
  29   0   6       60.62       61.12     11.30 o 
  30   0   6      304.38      339.76     25.11 o 
  31   0   6        5.32        0.56      4.02 o 
   1   1   6      435.14      393.88     10.54 o 
   2   1   6       12.85       16.48      1.10 o 
   3   1   6     2558.97     2512.35     44.48 o 
   4   1   6     1513.26     1618.68     23.45 o 
   5   1   6      481.54      468.59      8.90 o 
   6   1   6      343.81      323.13      6.29 o 
   7   1   6      271.15      269.25      7.46 o 
   8   1   6       84.70       90.33      5.01 o 
   9   1   6      204.79      204.14     10.79 o 
  10   1   6       44.35       50.47      5.06 o 
  11   1   6      908.75      872.88     18.28 o 
  12   1   6       25.36       22.79      3.85 o 
  13   1   6      123.11      113.29      6.03 o 
  14   1   6      361.68      331.05      8.84 o 
  15   1   6     1042.77     1063.36     24.27 o 
  16   1   6      173.72      172.22     14.52 o 
  17   1   6      471.88      468.57     31.86 o 
  18   1   6       67.88       67.96      5.79 o 
  19   1   6      107.63      112.08      8.92 o 
  20   1   6      536.44      535.92     14.06 o 
  21   1   6       61.98       46.47      5.44 o 
  22   1   6       68.88       70.55      7.92 o 
  23   1   6       43.03       44.91      4.64 o 
  24   1   6      104.20      102.54      9.76 o 
  25   1   6      153.64      162.37     22.82 o 
  26   1   6        1.29        3.69      2.31 o 
  27   1   6       21.98       25.12      6.07 o 
  28   1   6      116.93      115.55     12.73 o 
  29   1   6        3.69        5.91      2.51 o 
  30   1   6       11.64       12.46      3.66 o 
   0   2   6     2319.36     2420.07     66.62 o 
   1   2   6      707.55      708.76     12.88 o 
   2   2   6     1353.56     1278.45     22.85 o 
   3   2   6      617.82      560.62     10.29 o 
   4   2   6      123.87      140.14      7.01 o 
   5   2   6      492.82      479.77      9.23 o 
   6   2   6      417.15      397.92      7.94 o 
   7   2   6        2.91        3.12      1.12 o 
   8   2   6      677.21      657.46     12.04 o 
   9   2   6      661.26      729.52     12.58 o 
  10   2   6     1823.47     1902.16     33.34 o 
  11   2   6      219.28      226.56      9.12 o 
  12   2   6      643.92      611.93     22.88 o 
  13   2   6        5.36        7.67      1.40 o 
  14   2   6     1172.82     1250.29     28.57 o 
  15   2   6     2640.63     2609.05     58.73 o 
  16   2   6       18.28       17.97      3.47 o 
  17   2   6     2462.76     2548.81     78.71 o 
  18   2   6     1088.69     1085.86     29.84 o 
  19   2   6      169.45      148.79     11.54 o 
  20   2   6      104.68       97.88     10.71 o 
  21   2   6      313.62      319.66      7.76 o 
  22   2   6      117.51      118.53     11.11 o 
  23   2   6        0.49       -0.53      3.26 o 
  24   2   6      196.72      191.02     21.20 o 
  25   2   6      959.10      980.78     30.57 o 
  26   2   6     1055.68     1000.54     33.49 o 
  27   2   6      163.69      179.65     15.28 o 
  28   2   6     1070.28     1218.52     44.58 o 
  29   2   6      115.50       93.67      9.96 o 
  30   2   6      168.58      189.10     15.33 o 
   1   3   6      504.03      462.99     16.11 o 
   2   3   6       73.86       64.26      4.75 o 
   3   3   6     4233.30     4304.98    111.77 o 
   4   3   6      990.16     1103.89     23.36 o 
   5   3   6     1833.40     1860.06     32.78 o 
   6   3   6     2042.16     2056.93     36.12 o 
   7   3   6       96.46       88.99      3.69 o 
   8   3   6        0.27        1.05      1.53 o 
   9   3   6       22.60       17.82      2.69 o 
  10   3   6       62.62       70.63      4.97 o 
  11   3   6        2.33        0.07      1.91 o 
  12   3   6      198.95      204.88     13.42 o 
  13   3   6     2369.60     2307.41     59.18 o 
  14   3   6     1473.06     1416.83     40.98 o 
  15   3   6       55.43       47.67      5.93 o 
  16   3   6      245.35      235.19     13.25 o 
  17   3   6      432.90      479.02     19.67 o 
  19   3   6       28.07       34.16      6.43 o 
  20   3   6      368.19      328.87     11.93 o 
  21   3   6      145.36      117.20     11.92 o 
  22   3   6     1209.14     1204.36     30.22 o 
  23   3   6      626.37      620.61     17.49 o 
  24   3   6       44.48       51.21      7.73 o 
  25   3   6      399.53      402.84     15.85 o 
  26   3   6       72.98       64.90      9.47 o 
  27   3   6      843.73      955.87     35.66 o 
  28   3   6       50.33       39.03      7.93 o 
   0   4   6     2788.73     3097.66    104.64 o 
   1   4   6     1448.25     1582.92     36.02 o 
   2   4   6       57.35       64.67      6.89 o 
   3   4   6     1041.16     1083.01     26.28 o 
   4   4   6     1163.79     1166.72     30.12 o 
   5   4   6      546.74      583.49     14.55 o 
   6   4   6     1453.47     1456.88     37.42 o 
   7   4   6      177.75      189.98     11.37 o 
   8   4   6      848.34      860.63     19.72 o 
   9   4   6        4.31        5.88      1.56 o 
  10   4   6       79.47      107.69      7.38 o 
  11   4   6      699.47      678.51     17.78 o 
  12   4   6        5.66       10.91      2.27 o 
  13   4   6      619.78      630.51     15.42 o 
  14   4   6      254.56      238.19     12.99 o 
  15   4   6      141.42      142.11      9.24 o 
  16   4   6       28.24       31.86      6.23 o 
  17   4   6      809.72      781.50     16.08 o 
  18   4   6        2.12        3.43      3.70 o 
  19   4   6      373.49      377.67     15.07 o 
  20   4   6        2.41        2.27      2.25 o 
  21   4   6      275.99      285.04     10.35 o 
  22   4   6       32.54       37.53      8.02 o 
  23   4   6      117.19      117.41     11.66 o 
  24   4   6        7.03        4.26      3.33 o 
  25   4   6       11.91       13.03      3.97 o 
  26   4   6       37.65       34.43      5.32 o 
  27   4   6       46.39       43.90      9.40 o 
   1   5   6       93.08       96.71      8.00 o 
   2   5   6       42.91       36.38      5.78 o 
   3   5   6     1085.59     1132.25     38.15 o 
   4   5   6      180.33      228.18     18.73 o 
   5   5   6     1415.48     1500.46     40.96 o 
   6   5   6      353.11      381.41     19.80 o 
   7   5   6      435.41      469.19     21.76 o 
   8   5   6       42.76       35.34      6.68 o 
   9   5   6      818.20      832.59     21.43 o 
  10   5   6       56.71       54.17      7.20 o 
  11   5   6      129.74      117.49     13.99 o 
  12   5   6     1574.16     1632.68     30.27 o 
  13   5   6      603.03      635.67     14.36 o 
  14   5   6     1204.06     1175.98     40.40 o 
  15   5   6      139.01      131.34     13.14 o 
  16   5   6       24.14       30.73      4.64 o 
  17   5   6       68.91       59.96     10.25 o 
  18   5   6      171.73      200.13     15.77 o 
  19   5   6      112.60      110.03     12.26 o 
  20   5   6       96.77       97.99     11.97 o 
  21   5   6       40.81       25.87      6.22 o 
  22   5   6      582.57      580.55     25.61 o 
  23   5   6      162.11      123.54     20.64 o 
  24   5   6        0.07       -2.79      3.98 o 
   0   6   6      115.68       81.59     15.47 o 
   1   6   6      606.28      595.44     19.37 o 
   2   6   6       49.51       45.28      7.79 o 
   3   6   6       38.25       50.55      8.62 o 
   4   6   6     2546.34     2713.29     58.09 o 
   5   6   6       16.42       25.34      7.41 o 
   6   6   6      978.46     1037.36     30.78 o 
   7   6   6      110.16      126.06     11.75 o 
   8   6   6      435.20      417.28     14.68 o 
   9   6   6      598.10      640.50     20.47 o 
  10   6   6        0.18        7.44      3.50 o 
  11   6   6      306.64      318.11      8.77 o 
  12   6   6       69.67       64.23     10.45 o 
  13   6   6      462.24      472.60     14.88 o 
  14   6   6       68.90       63.42      7.07 o 
  15   6   6       80.80       68.38      7.84 o 
  16   6   6        2.29        0.16      2.37 o 
  17   6   6       80.42       62.01      7.56 o 
  18   6   6       56.19       19.12      6.03 o 
  19   6   6       22.93       24.11      6.35 o 
  20   6   6      342.71      348.12     17.14 o 
  21   6   6      421.53      445.88     32.00 o 
   1   7   6       30.43       27.66      5.81 o 
   2   7   6        0.01        3.59      2.79 o 
   3   7   6        2.79        3.42      2.91 o 
   4   7   6      249.27      274.07     18.67 o 
   5   7   6      661.86      687.57     23.32 o 
   6   7   6       53.70       44.17      8.68 o 
   7   7   6      386.69      413.52     15.62 o 
   8   7   6      267.48      274.33     25.95 o 
   9   7   6      362.65      365.57     24.06 o 
  10   7   6       84.06       73.51      9.69 o 
  11   7   6       10.98        7.12      3.62 o 
  12   7   6      382.83      363.02     13.69 o 
  13   7   6       22.32       13.78      4.09 o 
  14   7   6      746.62      786.72     34.20 o 
  15   7   6        4.12       11.02      4.30 o 
  16   7   6      152.20      127.73     11.17 o 
  17   7   6       47.98       31.50      6.72 o 
   0   8   6     1337.74     1440.49    136.73 o 
   1   8   6      113.08       93.69     15.05 o 
   2   8   6       79.44       84.45     10.48 o 
   3   8   6        5.80       16.61      4.98 o 
   4   8   6     1610.43     1628.57     90.44 o 
   5   8   6       17.35       19.06      6.24 o 
   6   8   6       86.75      115.64     11.72 o 
   7   8   6      110.03      114.42     11.06 o 
   8   8   6       48.29       52.34     11.36 o 
   9   8   6      194.60      181.41     14.96 o 
   1   1   7     4500.68     4460.49     72.59 o 
   2   1   7      852.04      847.98     13.51 o 
   3   1   7      771.02      695.14     12.58 o 
   4   1   7      302.89      295.41      8.94 o 
   5   1   7     1766.49     1746.70     30.67 o 
   6   1   7      204.35      186.80      8.51 o 
   7   1   7     4645.12     4529.06    108.34 o 
   8   1   7       14.79       21.05      2.16 o 
   9   1   7      281.93      259.69      6.70 o 
  10   1   7       41.29       41.28      3.72 o 
  11   1   7       45.02       47.40      5.13 o 
  12   1   7     4353.03     4113.97    216.79 o 
  13   1   7      124.02      152.19     10.66 o 
  14   1   7     3304.21     3452.74    114.92 o 
  15   1   7     3010.43     2971.22     80.62 o 
  16   1   7      890.92      901.90     28.48 o 
  17   1   7      404.50      425.04     20.77 o 
  18   1   7      327.66      314.23      9.45 o 
  19   1   7      882.10      919.01     23.82 o 
  20   1   7      276.15      262.76     15.41 o 
  21   1   7     1461.24     1555.98     49.75 o 
  22   1   7     1715.07     1757.48     47.01 o 
  23   1   7      108.25      102.85     15.53 o 
  24   1   7      249.97      243.78     25.83 o 
  25   1   7      124.87      103.82     11.71 o 
  26   1   7      150.00      143.64     15.93 o 
  27   1   7      113.37      129.15     15.15 o 
  28   1   7        0.02        9.05      5.51 o 
   0   2   7      743.34      724.52     30.05 o 
   1   2   7        3.22        8.15      1.35 o 
   2   2   7     2665.85     2675.78     41.43 o 
   3   2   7        1.84        3.45      1.06 o 
   4   2   7      228.89      198.04      6.01 o 
   5   2   7      849.78      838.83     16.56 o 
   6   2   7      664.24      622.08     12.69 o 
   7   2   7      297.37      293.20      6.82 o 
   8   2   7     3627.08     3734.11     72.45 o 
   9   2   7      215.12      218.52      8.89 o 
  10   2   7     1499.41     1511.46     31.81 o 
  11   2   7      248.40      240.02     11.59 o 
  12   2   7        4.11        4.02      2.27 o 
  13   2   7      397.35      395.81     21.69 o 
  14   2   7        2.47        5.32      2.03 o 
  15   2   7      644.06      667.23     17.71 o 
  16   2   7      195.14      191.23     12.47 o 
  17   2   7      312.68      319.41      8.72 o 
  18   2   7      305.66      309.00     14.97 o 
  19   2   7      201.56      210.07     19.07 o 
  20   2   7       83.25       83.60      8.19 o 
  21   2   7      207.95      237.41      9.87 o 
  22   2   7      270.82      266.59      9.47 o 
  23   2   7      248.22      286.57     15.35 o 
  24   2   7       10.35       11.14      3.40 o 
  25   2   7        4.50        5.40      2.80 o 
  26   2   7      123.34      120.83     14.94 o 
  27   2   7       80.49       63.44     10.09 o 
   1   3   7       84.85       70.60      5.59 o 
   2   3   7        0.00        0.40      1.19 o 
   3   3   7      305.86      281.94      7.60 o 
   4   3   7      628.37      614.93     16.17 o 
   5   3   7      224.27      212.01      9.44 o 
   6   3   7      115.95      127.12      6.76 o 
   7   3   7     1888.92     1900.66     51.84 o 
   8   3   7        1.65        4.58      1.89 o 
   9   3   7       53.85       45.19      5.54 o 
  10   3   7      593.70      603.97     16.95 o 
  11   3   7      400.11      376.89     20.73 o 
  12   3   7     2630.29     2780.09     70.16 o 
  13   3   7        5.14        7.31      1.59 o 
  14   3   7        1.65        5.15      2.34 o 
  15   3   7      301.55      311.08     15.54 o 
  16   3   7       53.19       53.00      6.79 o 
  17   3   7       71.27       66.22      7.27 o 
  18   3   7      383.84      357.00     11.28 o 
  19   3   7      257.40      250.30      9.56 o 
  20   3   7      299.92      310.78      9.06 o 
  21   3   7      389.50      376.18     12.91 o 
  22   3   7      583.06      615.20     21.00 o 
  23   3   7      113.77      103.29     12.14 o 
  24   3   7        6.72        3.48      3.26 o 
  25   3   7       27.87       22.39      5.05 o 
  26   3   7        0.12       -4.25      3.37 o 
   0   4   7     2058.66     2096.92     86.37 o 
   1   4   7        4.16        9.94      2.89 o 
   2   4   7     1498.25     1564.67     48.52 o 
   3   4   7      190.17      218.94     13.41 o 
   4   4   7      354.53      380.25     19.21 o 
   5   4   7       92.06       90.66      7.90 o 
   6   4   7      647.15      603.09     17.13 o 
   7   4   7       25.69       27.74      4.48 o 
   8   4   7      471.49      512.37     14.63 o 
   9   4   7     1904.33     1964.46     57.84 o 
  10   4   7     2086.49     2136.88     46.97 o 
  11   4   7        4.02       10.48      2.96 o 
  12   4   7        7.74        9.80      2.58 o 
  13   4   7      106.05       95.92     10.67 o 
  14   4   7       52.03       61.72      7.43 o 
  15   4   7      523.25      521.58     18.64 o 
  16   4   7      110.52      108.02     14.96 o 
  17   4   7      142.31      145.00     22.26 o 
  18   4   7       37.15       40.75      8.23 o 
  19   4   7       86.12       80.68      9.38 o 
  20   4   7       65.24       61.28      7.41 o 
  21   4   7       73.92       63.83      8.64 o 
  22   4   7      521.94      540.82     20.29 o 
  23   4   7      107.30      100.43     13.19 o 
  24   4   7      440.77      469.25     24.48 o 
   1   5   7     1361.28     1389.78     27.86 o 
   2   5   7       78.61       77.00     10.61 o 
   3   5   7       30.05       33.29      7.25 o 
   4   5   7      618.89      604.72     13.65 o 
   5   5   7      291.60      295.74     10.79 o 
   6   5   7      324.55      343.96     10.51 o 
   7   5   7      113.27      105.28     13.02 o 
   8   5   7      326.07      323.47     12.33 o 
   9   5   7      423.53      404.23     12.49 o 
  10   5   7        0.28        2.49      3.29 o 
  11   5   7       48.32       39.07      4.33 o 
  12   5   7        2.11        3.54      2.07 o 
  13   5   7        1.09        1.85      1.84 o 
  14   5   7        3.02        0.63      2.85 o 
  15   5   7      270.24      286.67     15.78 o 
  16   5   7      658.77      683.69     24.92 o 
  17   5   7       61.81       59.86      8.01 o 
  18   5   7       97.48      101.41     13.36 o 
  19   5   7       42.41       31.82      5.63 o 
  20   5   7       25.15       29.24      5.82 o 
  21   5   7      344.18      383.27     20.53 o 
  22   5   7      278.05      267.64     18.44 o 
   0   6   7      233.46      242.39     15.60 o 
   1   6   7      156.98      223.89     30.21 o 
   2   6   7     1657.25     1775.47     51.05 o 
   3   6   7       79.56      113.12     18.79 o 
   4   6   7      410.26      460.75     17.49 o 
   5   6   7     1422.29     1501.75     40.19 o 
   6   6   7       64.97       69.95     11.42 o 
   7   6   7       93.92       76.70     12.71 o 
   8   6   7        4.48       11.35      3.81 o 
   9   6   7      953.60     1053.84     39.08 o 
  10   6   7      565.83      565.50     25.35 o 
  11   6   7      909.65      929.25     41.18 o 
  12   6   7      472.72      517.59     19.62 o 
  13   6   7       47.42       32.41      6.78 o 
  14   6   7      172.66      154.13     17.16 o 
  15   6   7        0.91        1.93      3.17 o 
  16   6   7      238.67      244.67     14.77 o 
  17   6   7      102.37      106.33     11.53 o 
  18   6   7       33.51       23.70      5.73 o 
   1   7   7     1142.15     1260.24     38.10 o 
   2   7   7       66.16       54.24      7.49 o 
   3   7   7      198.76      223.57     10.32 o 
   4   7   7        2.50        5.27      2.98 o 
   5   7   7      218.73      252.41     15.46 o 
   6   7   7      570.67      535.95     21.61 o 
   7   7   7      116.30      120.52     16.00 o 
   8   7   7       68.45       66.00      9.63 o 
   9   7   7      491.65      547.45     25.19 o 
  10   7   7        8.00        9.58      3.76 o 
  11   7   7      430.20      434.60     25.25 o 
  12   7   7       47.92       41.76      8.66 o 
  13   7   7        0.95        3.29      4.46 o 
   0   0   8     1008.75     1107.77     45.36 o 
   1   0   8        6.22        7.05      1.49 o 
   2   0   8      100.55       84.65      7.99 o 
   3   0   8      229.40      255.83     17.59 o 
   4   0   8      739.73      695.30     23.41 o 
   5   0   8      202.76      179.64     14.25 o 
   6   0   8      176.62      164.78     16.61 o 
   7   0   8     4562.82     4761.98    779.48 o 
   8   0   8      541.29      576.97     32.25 o 
   9   0   8     1373.63     1385.69     56.87 o 
  10   0   8      159.56      169.02     22.77 o 
  11   0   8     1132.65     1129.81     48.40 o 
  12   0   8      389.99      394.11     34.51 o 
  13   0   8     1474.30     1491.43     62.63 o 
  14   0   8     2077.73     2071.68     54.36 o 
  15   0   8      273.75      248.09     42.53 o 
  16   0   8        0.01        1.71      4.31 o 
  17   0   8     4240.38     4663.88    277.04 o 
  18   0   8     1269.54     1461.19     68.70 o 
  19   0   8     2734.37     2992.19    104.84 o 
  20   0   8      140.20      111.33     28.67 o 
  21   0   8     2678.06     2784.14    238.13 o 
  22   0   8      557.57      604.25     47.67 o 
  23   0   8      310.32      288.01     21.65 o 
  24   0   8      208.44      194.97     37.50 o 
  25   0   8       34.84       26.13      7.79 o 
  26   0   8       54.15       45.31     12.18 o 
   1   1   8      125.83      125.28      6.34 o 
   2   1   8       18.75       20.09      2.87 o 
   3   1   8      109.90      104.05      5.41 o 
   4   1   8       21.07       23.75      3.98 o 
   5   1   8      640.12      642.41     17.82 o 
   6   1   8      196.75      174.53     10.08 o 
   7   1   8      193.09      187.22      9.96 o 
   8   1   8       79.79       74.66      6.75 o 
   9   1   8       84.78       68.29      8.21 o 
  10   1   8     2150.14     2276.60     61.43 o 
  11   1   8        0.12        2.61      4.38 o 
  12   1   8      142.09      118.73     10.28 o 
  13   1   8      836.07      814.76     17.64 o 
  14   1   8      640.77      660.54     14.01 o 
  15   1   8      139.02      148.26     17.37 o 
  16   1   8        5.35       -0.17      2.21 o 
  17   1   8      220.47      246.87     17.90 o 
  18   1   8       30.20       36.87      7.05 o 
  19   1   8       62.88       61.70      9.20 o 
  20   1   8      158.33      153.03     14.50 o 
  21   1   8      243.28      266.27     18.20 o 
  22   1   8        0.92        1.85      3.04 o 
  23   1   8       61.09       49.82      6.02 o 
  24   1   8       83.84       69.08      7.70 o 
  25   1   8        5.21       11.29      3.73 o 
   0   2   8     1201.73     1315.48     44.08 o 
   1   2   8      858.60      837.84     19.88 o 
   2   2   8       17.23       11.27      2.75 o 
   3   2   8      911.27      908.21     24.87 o 
   4   2   8       90.31       95.88      5.78 o 
   5   2   8       72.52       67.67      4.57 o 
   6   2   8       75.05       78.54      6.62 o 
   7   2   8     1684.75     1784.87     40.31 o 
   8   2   8      243.90      223.45     12.61 o 
   9   2   8     2773.30     2887.55     77.72 o 
  10   2   8      460.28      445.08     18.11 o 
  11   2   8      379.10      387.24      9.37 o 
  12   2   8       93.20       43.95     15.56 o 
  14   2   8      705.64      718.64     22.91 o 
  15   2   8        3.24        5.06      2.37 o 
  16   2   8       10.97        7.20      2.86 o 
  17   2   8      549.62      571.91     15.31 o 
  18   2   8      872.85      965.42     24.55 o 
  19   2   8     1143.60     1154.21     35.98 o 
  20   2   8      467.97      488.38     20.95 o 
  21   2   8      941.28      948.02     28.88 o 
  22   2   8       94.86       88.37     11.00 o 
  23   2   8      137.51      137.21     16.81 o 
  24   2   8       83.34       87.10      8.63 o 
  25   2   8       20.38       18.07      4.05 o 
   1   3   8       67.37       58.19      7.17 o 
   2   3   8       79.72       79.49      7.44 o 
   3   3   8      422.38      453.51     16.13 o 
   4   3   8       13.18       11.94      1.93 o 
   5   3   8      458.17      420.12     20.96 o 
   6   3   8       82.27       63.23     10.48 o 
   7   3   8      358.57      345.97      7.01 o 
   8   3   8      548.53      530.78      9.45 o 
   9   3   8       79.63       78.66      9.81 o 
  10   3   8     4673.16     4976.26    147.34 o 
  11   3   8      458.85      464.61     12.33 o 
  12   3   8     1855.22     1926.72     60.29 o 
  13   3   8      187.50      183.55     17.41 o 
  14   3   8      874.19      920.64     27.32 o 
  15   3   8       86.35       83.17     13.80 o 
  16   3   8      740.75      829.23     21.10 o 
  17   3   8        0.00        2.01      3.03 o 
  18   3   8      421.90      435.70     15.07 o 
  19   3   8        1.59        6.33      2.99 o 
  20   3   8      534.83      556.87     16.72 o 
  21   3   8       36.80       34.58      5.45 o 
  22   3   8      370.61      350.63     14.82 o 
  23   3   8      155.20      143.63     12.83 o 
   0   4   8      757.46      849.11     24.22 o 
   1   4   8     2374.61     2490.01     52.94 o 
   2   4   8      149.98      155.05     18.97 o 
   3   4   8     2535.39     2736.15     53.93 o 
   4   4   8      595.70      600.83     13.75 o 
   5   4   8      255.90      264.85     22.90 o 
   6   4   8       21.36       23.55      3.21 o 
   7   4   8      313.40      328.06     11.41 o 
   8   4   8        5.69        4.34      2.26 o 
   9   4   8      668.97      651.34     18.85 o 
  10   4   8       31.23       29.87      4.77 o 
  11   4   8        1.29        2.63      3.21 o 
  12   4   8       21.04       26.35      5.94 o 
  13   4   8      184.91      197.85     14.37 o 
  14   4   8      164.15      162.92     15.39 o 
  15   4   8       63.51       56.83      6.98 o 
  16   4   8      473.90      518.39     16.68 o 
  17   4   8      130.17      132.54     16.42 o 
  18   4   8      229.76      242.30     10.75 o 
  19   4   8      281.93      314.90     12.79 o 
  20   4   8      246.89      224.28     12.92 o 
  21   4   8       43.22       31.08      6.19 o 
   1   5   8       56.21       57.74      9.47 o 
   2   5   8      345.87      337.30     12.48 o 
   3   5   8      153.31      220.74     20.74 o 
   4   5   8       92.13      101.11     15.40 o 
   5   5   8       19.24       16.68      3.84 o 
   6   5   8      181.00      214.00     11.69 o 
   7   5   8       79.16       68.43     10.95 o 
   8   5   8      220.34      232.72     22.36 o 
   9   5   8       11.48       15.42      4.80 o 
  10   5   8     1263.82     1279.53     50.24 o 
  11   5   8      551.82      546.51     20.01 o 
  12   5   8      297.09      322.12     11.71 o 
  13   5   8       15.25       12.07      4.54 o 
  14   5   8      429.09      442.51     17.53 o 
  15   5   8      215.75      250.43     17.26 o 
  16   5   8      638.80      708.58     28.23 o 
  17   5   8        0.23       -1.72      3.26 o 
  18   5   8      574.52      598.44     31.06 o 
   0   6   8      724.04      797.07     39.89 o 
   1   6   8      832.24      852.15     31.78 o 
   2   6   8        6.84       12.33      3.28 o 
   3   6   8     1090.15     1171.11     38.24 o 
   4   6   8      136.17      114.28     15.22 o 
   5   6   8      236.61      219.72     12.02 o 
   6   6   8       76.52       86.59      9.73 o 
   7   6   8       29.34       14.03      4.25 o 
   8   6   8        8.25        9.76      3.22 o 
   9   6   8       21.62       22.54      5.95 o 
  10   6   8        0.49        8.87      3.44 o 
  11   6   8      305.84      330.08     17.68 o 
  12   6   8        0.07        8.82      3.90 o 
  13   6   8      263.63      266.99     17.52 o 
  14   6   8       55.77       55.08     15.65 o 
   1   7   8       90.78       97.88      7.73 o 
   2   7   8       30.15       17.82      5.09 o 
   3   7   8       59.96       48.65      8.51 o 
   4   7   8       53.44       57.63     11.07 o 
   1   1   9       12.64        4.19      1.40 o 
   2   1   9     2322.83     1769.59    268.24 o 
   3   1   9      888.99      819.31     19.64 o 
   4   1   9      139.46       57.91     22.48 o 
   5   1   9     2259.97     2280.90     52.93 o 
   6   1   9      256.42      235.33     36.57 o 
   7   1   9      130.35      133.94     17.67 o 
   8   1   9     4111.83     4420.66    135.07 o 
   9   1   9       56.09       39.59      5.57 o 
  10   1   9      327.24      315.23     13.61 o 
  11   1   9     1655.76     1724.92     54.19 o 
  12   1   9     1821.94     1921.33     56.42 o 
  13   1   9       15.61       16.84      4.29 o 
  14   1   9      205.49      237.41      9.80 o 
  15   1   9      135.43      145.41     14.87 o 
  16   1   9      876.98      930.02     31.26 o 
  17   1   9       37.59       30.59      7.74 o 
  18   1   9        4.51        2.02      2.57 o 
  19   1   9      233.06      258.63     11.17 o 
  20   1   9      892.10      932.98     34.13 o 
  21   1   9        0.03        6.74      7.90 o 
  22   1   9      695.83      767.39     39.95 o 
   0   2   9       10.66        6.93      2.61 o 
   1   2   9       31.36       12.05      5.52 o 
   2   2   9      423.43      406.46      7.68 o 
   3   2   9      325.04      308.71     13.54 o 
   4   2   9      300.52      308.57     13.44 o 
   5   2   9      231.55      177.13     27.46 o 
   6   2   9        6.95        4.91      2.81 o 
   7   2   9      823.96      786.06     23.36 o 
   8   2   9      584.62      574.40     17.24 o 
   9   2   9        9.56       18.84      5.51 o 
  10   2   9      164.88      175.57     16.42 o 
  11   2   9      115.56      132.45     18.86 o 
  12   2   9        2.90        2.51      2.47 o 
  13   2   9      180.61      218.90     12.67 o 
  14   2   9      298.90      302.64     13.58 o 
  15   2   9      465.42      455.85     16.65 o 
  16   2   9      338.47      329.11     14.40 o 
  17   2   9      438.23      457.55     13.79 o 
  18   2   9       18.49       20.28      3.92 o 
  19   2   9      330.64      363.99     13.82 o 
  20   2   9        8.04       -0.19      3.71 o 
  21   2   9      765.49      898.06     43.29 o 
   1   3   9       46.40       41.46      4.09 o 
   2   3   9      424.38      415.05     11.28 o 
   4   3   9       80.66       63.46      5.74 o 
   5   3   9      212.06      178.17     14.31 o 
   6   3   9      268.18      278.45     13.75 o 
   7   3   9      150.07       81.74     22.13 o 
   9   3   9       76.16       77.63     13.77 o 
  10   3   9      172.35      185.81     20.49 o 
  11   3   9      111.04      107.26     11.37 o 
  12   3   9        1.35        4.54      1.82 o 
  13   3   9      109.11      103.76     11.51 o 
  14   3   9        0.13       -1.15      3.76 o 
  15   3   9      237.27      253.57      9.80 o 
  16   3   9        1.73        1.67      2.02 o 
  17   3   9      108.38      119.71     13.70 o 
  18   3   9      421.75      413.79     14.63 o 
  19   3   9       30.42       20.00      5.05 o 
   0   4   9      847.23      895.64     32.06 o 
   1   4   9       53.36       50.29      8.94 o 
   2   4   9      673.24      672.47     22.66 o 
   3   4   9      146.96      132.74     19.09 o 
   4   4   9      223.39      243.10      9.38 o 
   5   4   9       39.86       73.07     12.82 o 
   6   4   9      675.17      697.02     25.67 o 
   7   4   9      606.03      572.08     18.97 o 
   8   4   9      488.48      509.45     22.34 o 
   9   4   9      235.38      276.33     19.15 o 
  10   4   9      198.61      176.87     23.61 o 
  11   4   9     1041.47     1147.84     34.75 o 
  12   4   9        0.53        8.84      3.56 o 
  13   4   9      405.87      426.18     15.04 o 
  14   4   9      308.23      319.74     16.57 o 
  15   4   9      635.27      628.61     22.37 o 
  16   4   9        1.88        7.37      4.31 o 
  17   4   9      178.59      144.72     12.63 o 
   1   5   9      285.42      312.24     12.07 o 
   2   5   9      187.44      206.07      9.74 o 
   3   5   9        5.96       15.70      4.64 o 
   4   5   9       37.30       33.34      4.70 o 
   5   5   9      184.34      175.08     13.13 o 
   6   5   9       34.61       32.47      4.42 o 
   7   5   9        5.09       11.50      3.76 o 
   8   5   9      156.25      127.35     18.84 o 
   9   5   9      122.52      110.17     13.69 o 
  10   5   9       53.17       41.93      5.82 o 
  11   5   9        3.64        5.45      3.42 o 
  12   5   9       87.01       98.24      9.28 o 
  13   5   9      292.63      313.95     18.34 o 
   0   6   9      556.10      587.55     40.26 o 
   1   6   9       27.02       32.10      5.79 o 
   2   6   9       13.63       15.58      4.26 o 
   3   6   9       45.83       38.67      6.88 o 
   4   6   9        6.91        3.65      2.38 o 
   5   6   9       24.92       23.48      5.29 o 
   0   0  10      275.27      281.05     22.50 o 
   1   0  10        0.07        6.59      8.56 o 
   2   0  10      690.98      732.28     30.61 o 
   3   0  10        1.98        3.43      7.59 o 
   5   0  10      278.43      279.97     18.24 o 
   6   0  10     1005.88      630.06    239.84 o 
   7   0  10      583.62      444.45     52.95 o 
   8   0  10      710.48      636.83     34.09 o 
   9   0  10      406.70      466.81     21.06 o 
  10   0  10      217.53      217.31     27.90 o 
  11   0  10      386.18      433.59     20.36 o 
  12   0  10      486.65      514.46     24.99 o 
  13   0  10       30.65       30.47      8.14 o 
  14   0  10      576.97      641.30     31.34 o 
  15   0  10      115.10      122.55     18.45 o 
  16   0  10       25.03       39.51      8.08 o 
  17   0  10       75.85       69.77     12.22 o 
  18   0  10        6.73        8.10      4.79 o 
   1   1  10      209.27      212.43     20.13 o 
   2   1  10       13.12        8.96      3.51 o 
   3   1  10       19.52        9.88      3.77 o 
   4   1  10      148.83       92.83     12.94 o 
   5   1  10      112.70       99.30     15.32 o 
   6   1  10        0.00        6.05      4.68 o 
   7   1  10       11.38        5.47      1.82 o 
   8   1  10       10.25        7.98      2.64 o 
   9   1  10      302.67      310.63     11.93 o 
  10   1  10       49.23       55.14      6.98 o 
  11   1  10       23.21       19.70      4.22 o 
  12   1  10      301.10      297.76     10.17 o 
  13   1  10       44.07       39.84      5.15 o 
  14   1  10      225.29      230.38     11.66 o 
  15   1  10       70.99       60.32      7.17 o 
  16   1  10        1.76        3.27      2.15 o 
  17   1  10        1.65        7.77      3.13 o 
   0   2  10       72.47       96.86     14.68 o 
   1   2  10        0.91        1.61      1.49 o 
   2   2  10      523.57      530.45     19.42 o 
   3   2  10        3.27        2.86      1.68 o 
   4   2  10     1555.14     1604.96     52.84 o 
   5   2  10        0.14        3.30      4.67 o 
   6   2  10      925.81      927.14     30.89 o 
   7   2  10        0.73        1.81      5.65 o 
   8   2  10      360.84      347.43     13.81 o 
   9   2  10        0.44       -0.64      3.28 o 
  10   2  10      258.94      270.88      9.55 o 
  11   2  10       12.56       20.75      3.83 o 
  12   2  10      642.81      716.92     24.77 o 
  13   2  10       10.00        7.19      2.88 o 
  14   2  10      253.24      241.02     10.24 o 
  15   2  10        6.18        5.44      2.57 o 
  16   2  10       21.53       15.21      3.62 o 
   2   3  10        5.32        4.93      3.31 o 
   3   3  10      653.74      722.46     22.56 o 
   4   3  10      205.23      157.02     17.32 o 
   5   3  10      564.94      609.88     19.24 o 
   6   3  10       14.51       21.34      4.16 o 
   7   3  10      845.80      893.45     27.38 o 
   8   3  10       11.54       18.52      5.41 o 
   9   3  10     1288.42     1368.96     53.73 o 
  10   3  10       61.54       45.16     11.46 o 
  11   3  10       11.67       18.30      3.41 o 
  12   3  10       11.38        9.62      2.83 o 
  13   3  10      170.65      164.55     12.97 o 
  14   3  10        1.22        3.10      3.11 o 
   0   4  10      888.56      901.03     61.31 o 
   1   4  10       16.14       17.01      4.76 o 
   2   4  10       50.16       34.81      5.45 o 
   3   4  10      109.24      119.32     13.83 o 
   4   4  10        8.47        5.64      3.24 o 
   5   4  10        7.96        9.52      3.43 o 
   6   4  10      144.50      129.70     14.96 o 
   7   4  10        4.77        3.43      3.00 o 
   8   4  10       10.73       10.08      4.01 o 
   9   4  10       10.99       12.15      3.94 o 
  10   4  10        8.59        9.46      3.43 o 
   1   1  11       23.10       17.32      6.09 o 
   2   1  11      232.02      200.91     27.22 o 
   3   1  11      797.58      774.83     37.87 o 
   4   1  11      306.86      338.14     51.04 o 
   5   1  11      261.62      282.15     23.09 o 
   6   1  11       43.99       39.26      6.28 o 
   7   1  11     1040.92     1185.43     51.12 o 
   8   1  11       93.38       83.99     11.68 o 
   9   1  11        1.08        7.65      8.87 o 
  10   1  11       11.95       16.77      4.13 o 
   0   2  11      237.08      245.03     23.25 o 
   1   2  11       30.45       30.81      7.18 o 
   2   2  11       85.00       88.01     16.11 o 
   3   2  11      221.27      211.00     24.21 o 
   4   2  11        2.83        1.36      5.29 o 
   5   2  11       24.74       47.31     11.63 o 
   6   2  11      370.38      339.99     19.30 o 
   7   2  11      199.63      217.72     18.34 o 
   8   2  11        8.03        6.06      3.43 o 
   1   3  11       30.98       27.58     10.20 o 
   2   3  11      277.33      336.12     29.22 o 
                                                 
